# Supplementary material for: A comparison of chain-of-thought reasoning strategies across datasets and models
Source: PeerJ Comput Sci. 2024 Apr 30;10:e1999. doi: 10.7717/peerj-cs.1999 (PMC11157560; doi:10.7717/peerj-cs.1999)
Supplement: Supplemental Information 2 — Generated data in json format. Each item of the question-answering datasets contains the following fields: - id: Unique identifier of object - ref_id: Identifier of external objects such as documents or other resources - question: Question of task - type: Type of the question answering task: “multiplechoice” - choices: Set of multiple options containing the gold answer - context: Additional context for answering the question string cot Reference CoT, often human-generated. - answer: Gold answer of task. - generated_cot: contains a list of responses given by the large language models Inside the generated_cot the responses of the large language models are listed, containing the following fields: - id: Unique identifier of object - templates_version: Version of the fragments.json file - instruction: Identifier of the instruction - cot_trigger Identifier of the cot trigger - cot_trigger_template: Template to specify structure of prompt text string - prompt_text: Full text of prompt used for the CoT generation step - answers: List of generated answer objects list(answer_object) - cot: Generated chain-of-thought - author: Name of the author - date: Date of the chain-of-thought generation - api_service Identification of the used api service - model Identification of the used language model - comment: Comment - annotations: List of annotations [file peerj-cs-10-1999-s002.zip]

Archive with 2 entries (2 files):
- CoT_reasoning_strategies_data.json
- __MACOSX/._CoT_reasoning_strategies_data.json
