# Supplementary material for: A comparison of chain-of-thought reasoning strategies across datasets and models
Source: PeerJ Comput Sci. 2024 Apr 30;10:e1999. doi: 10.7717/peerj-cs.1999 (PMC11157560; doi:10.7717/peerj-cs.1999)
Supplement: Supplemental Information 2 — Generated data in json format. Each item of the question-answering datasets contains the following fields: - id: Unique identifier of object - ref_id: Identifier of external objects such as documents or other resources - question: Question of task - type: Type of the question answering task: “multiplechoice” - choices: Set of multiple options containing the gold answer - context: Additional context for answering the question string cot Reference CoT, often human-generated. - answer: Gold answer of task. - generated_cot: contains a list of responses given by the large language models Inside the generated_cot the responses of the large language models are listed, containing the following fields: - id: Unique identifier of object - templates_version: Version of the fragments.json file - instruction: Identifier of the instruction - cot_trigger Identifier of the cot trigger - cot_trigger_template: Template to specify structure of prompt text string - prompt_text: Full text of prompt used for the CoT generation step - answers: List of generated answer objects list(answer_object) - cot: Generated chain-of-thought - author: Name of the author - date: Date of the chain-of-thought generation - api_service Identification of the used api service - model Identification of the used language model - comment: Comment - annotations: List of annotations [file peerj-cs-10-1999-s002.zip › CoT_reasoning_strategies_data.json]

{
    "commonsense_qa": {
        "validation": [
            {
                "id": "9aff72f0c480c2b4edde45bd2e7e4870",
                "ref_id": "",
                "question": "What is the main purpose of farmers?",
                "type": "multiplechoice",
                "choices": [
                    "raise cattle",
                    "grow corn",
                    "farm land",
                    "drive tractors",
                    "supply food"
                ],
                "context": "",
                "cot": [
                    "The purpose of all farmers is producing food and food is produced by farmers to supply to people.not all the farmers raise cattle or grow corn.",
                    "Farm land cannot be the purpose of farming but its basic requirement of farmer.not all the farmers requires to drive tractors"
                ],
                "answer": [
                    "supply food"
                ],
                "generated_cot": [
                    {
                        "id": "c5bf7f2e-7c10-4a0b-820f-8e3815529cad",
                        "fragments_version": "0.01",
                        "instruction": null,
                        "cot_trigger": null,
                        "cot_trigger_template": "{instruction}\n\n{question}\n{answer_choices}\n\n{cot_trigger}",
                        "prompt_text": "What is the main purpose of farmers?\nA) raise cattle\nB) grow corn\nC) farm land\nD) drive tractors\nE) supply food\n\n",
                        "cot": "The main purpose of farmers is to supply food.",
                        "answers": [
                            {
                                "id": "20897a78-9ce5-45f4-8f5f-6e50b5c8fd65",
                                "answer_extraction": "kojima-A-E",
                                "answer_extraction_template": "{instruction}\n\n{question}\n{answer_choices}\n\n{cot_trigger}{cot}\n{answer_extraction}",
                                "answer_extraction_text": "What is the main purpose of farmers?\nA) raise cattle\nB) grow corn\nC) farm land\nD) drive tractors\nE) supply food\n\nThe main purpose of farmers is to supply food.\nTherefore, among A through E, the answer is",
                                "answer": " E.",
                                "answer_from_choices": "E",
                                "correct_answer": true
                            }
                        ],
                        "author": "thoughtsource",
                        "date": "2023/02/14 12:49:59",
                        "api_service": "cohere",
                        "model": "{'name': 'command-xlarge-nightly', 'temperature': 0, 'max_tokens': 512}",
                        "comment": "",
                        "annotations": []
                    },
                    {
                        "id": "cb7b0c36-4589-45c2-8dfa-31b2ff89816c",
                        "fragments_version": "0.01",
                        "instruction": null,
                        "cot_trigger": null,
                        "cot_trigger_template": "{instruction}\n\n{question}\n{answer_choices}\n\n{cot_trigger}",
                        "prompt_text": "What is the main purpose of farmers?\nA) raise cattle\nB) grow corn\nC) farm land\nD) drive tractors\nE) supply food\n\n",
                        "cot": "E) supply food",
                        "answers": [
                            {
                                "id": "b260e69b-3722-41b7-bb4c-3bd04e79587c",
                                "answer_extraction": "kojima-A-E",
                                "answer_extraction_template": "{instruction}\n\n{question}\n{answer_choices}\n\n{cot_trigger}{cot}\n{answer_extraction}",
                                "answer_extraction_text": "What is the main purpose of farmers?\nA) raise cattle\nB) grow corn\nC) farm land\nD) drive tractors\nE) supply food\n\nE) supply food\nTherefore, among A through E, the answer is",
                                "answer": " E) supply food.",
                                "answer_from_choices": "E",
                                "correct_answer": true
                            }
                        ],
                        "author": "thoughtsource",
                        "date": "2023/02/14 15:38:40",
                        "api_service": "openai",
                        "model": "{'name': 'text-davinci-003', 'temperature': 0, 'max_tokens': 512}",
                        "comment": "",
                        "annotations": []
                    },
                    {
                        "id": "fccdd616-fce4-4572-8e7d-896f38e08a97",
                        "fragments_version": "0.01",
                        "instruction": null,
                        "cot_trigger": null,
                        "cot_trigger_template": "{instruction}\n\n{question}\n{answer_choices}\n\n{cot_trigger}",
                        "prompt_text": "What is the main purpose of farmers?\nA) raise cattle\nB) grow corn\nC) farm land\nD) drive tractors\nE) supply food\n\n",
                        "cot": "E",
                        "answers": [
                            {
                                "id": "13c6fb89-fbbc-4e5c-8d2b-f5a3e8e5ca98",
                                "answer_extraction": "kojima-A-E",
                                "answer_extraction_template": "{instruction}\n\n{question}\n{answer_choices}\n\n{cot_trigger}{cot}\n{answer_extraction}",
                                "answer_extraction_text": "What is the main purpose of farmers?\nA) raise cattle\nB) grow corn\nC) farm land\nD) drive tractors\nE) supply food\n\nE\nTherefore, among A through E, the answer is",
                                "answer": "E",
                                "answer_from_choices": "E",
                                "correct_answer": true
                            }
                        ],
                        "author": "thoughtsource",
                        "date": "2023/02/21 14:12:02",
                        "api_service": "huggingface_endpoint",
                        "model": "{'name': 'flan-T5-xxl', 'temperature': 0, 'max_tokens': 512}",
                        "comment": "",
                        "annotations": []
                    },
                    {
                        "id": "a3839fe8-726f-499e-b325-c548a52ce60f",
                        "fragments_version": "0.01",
                        "instruction": null,
                        "cot_trigger": null,
                        "cot_trigger_template": "{instruction}\n\n{question}\n{answer_choices}\n\n{cot_trigger}",
                        "prompt_text": "What is the main purpose of farmers?\nA) raise cattle\nB) grow corn\nC) farm land\nD) drive tractors\nE) supply food\n\n",
                        "cot": "E) supply food",
                        "answers": [
                            {
                                "id": "a7632909-e195-4f63-8dde-c1e089c44faf",
                                "answer_extraction": "kojima-A-E",
                                "answer_extraction_template": "{instruction}\n\n{question}\n{answer_choices}\n\n{cot_trigger}{cot}\n{answer_extraction}",
                                "answer_extraction_text": "What is the main purpose of farmers?\nA) raise cattle\nB) grow corn\nC) farm land\nD) drive tractors\nE) supply food\n\nE) supply food\nTherefore, among A through E, the answer is",
                                "answer": "E) supply food.",
                                "answer_from_choices": "E",
                                "correct_answer": true
                            }
                        ],
                        "author": "thoughtsource",
                        "date": "2023/03/11 00:06:49",
                        "api_service": "openai_chat",
                        "model": "{'name': 'gpt-3.5-turbo', 'temperature': 0, 'max_tokens': 512}",
                        "comment": "",
                        "annotations": []
                    },
                    {
                        "id": "60176216-eddd-4cad-b4aa-572befdf70b4",
                        "fragments_version": "0.01",
                        "instruction": null,
                        "cot_trigger": null,
                        "cot_trigger_template": "{instruction}\n\n{question}\n{answer_choices}\n\n{cot_trigger}",
                        "prompt_text": "What is the main purpose of farmers?\nA) raise cattle\nB) grow corn\nC) farm land\nD) drive tractors\nE) supply food\n\n",
                        "cot": "\nE) supply food",
                        "answers": [
                            {
                                "id": "d5e6b013-e34b-47a2-84d4-ff1587c86a47",
                                "answer_extraction": "kojima-A-E",
                                "answer_extraction_template": "{instruction}\n\n{question}\n{answer_choices}\n\n{cot_trigger}{cot}\n{answer_extraction}",
                                "answer_extraction_text": "What is the main purpose of farmers?\nA) raise cattle\nB) grow corn\nC) farm land\nD) drive tractors\nE) supply food\n\n\nE) supply food\nTherefore, among A through E, the answer is",
                                "answer": " E.",
                                "answer_from_choices": "E",
                                "correct_answer": true
                            }
                        ],
                        "author": "thoughtsource",
                        "date": "2023/02/27 13:31:53",
                        "api_service": "openai",
                        "model": "{'name': 'text-davinci-002', 'temperature': 0, 'max_tokens': 512}",
                        "comment": "",
                        "annotations": []
                    },
                    {
                        "id": "9bdf3768-78b2-43c5-b598-c46342e58718",
                        "fragments_version": "0.01",
                        "instruction": null,
                        "cot_trigger": null,
                        "cot_trigger_template": "{instruction}\n\n{question}\n{answer_choices}\n\n{cot_trigger}",
                        "prompt_text": "What is the main purpose of farmers?\nA) raise cattle\nB) grow corn\nC) farm land\nD) drive tractors\nE) supply food\n\n",
                        "cot": "E) supply food",
                        "answers": [
                            {
                                "id": "d8d3c4ba-adfc-4675-9c15-29d409913de9",
                                "answer_extraction": "kojima-A-E",
                                "answer_extraction_template": "{instruction}\n\n{question}\n{answer_choices}\n\n{cot_trigger}{cot}\n{answer_extraction}",
                                "answer_extraction_text": "What is the main purpose of farmers?\nA) raise cattle\nB) grow corn\nC) farm land\nD) drive tractors\nE) supply food\n\nE) supply food\nTherefore, among A through E, the answer is",
                                "answer": "E) supply food",
                                "answer_from_choices": "E",
                                "correct_answer": true
                            }
                        ],
                        "author": "thoughtsource",
                        "date": "2023/03/17 13:39:45",
                        "api_service": "openai_chat",
                        "model": "{'name': 'gpt-4', 'temperature': 0, 'max_tokens': 512}",
                        "comment": "",
                        "annotations": []
                    },
                    {
                        "id": "83df338f-47c8-4b97-90e7-e7b55ef86e5b",
                        "fragments_version": "0.01",
                        "instruction": "qa-10",
                        "cot_trigger": null,
                        "cot_trigger_template": "{instruction}\n\n{question}\n{answer_choices}\n\n{cot_trigger}",
                        "prompt_text": "First think step by step - describe your plan for how to get to the right answer, written out in great detail. Then answer the question.\n\nWhat is the main purpose of farmers?\nA) raise cattle\nB) grow corn\nC) farm land\nD) drive tractors\nE) supply food\n\n",
                        "cot": "Plan:\n1. Identify the different tasks that farmers do.\n2. Determine which task is the most important or the main purpose.\n3. Choose the answer that corresponds to the main purpose.\n\nAnswer: E) supply food. Farmers grow crops and raise livestock to provide food for people. While they may also farm land, raise cattle, and drive tractors, the main purpose of farmers is to supply food.",
                        "answers": [
                            {
                                "id": "3fc6d71c-48cf-4a28-9950-fddc1001f746",
                                "answer_extraction": "kojima-A-E",
                                "answer_extraction_template": "{instruction}\n\n{question}\n{answer_choices}\n\n{cot_trigger}{cot}\n{answer_extraction}",
                                "answer_extraction_text": "First think step by step - describe your plan for how to get to the right answer, written out in great detail. Then answer the question.\n\nWhat is the main purpose of farmers?\nA) raise cattle\nB) grow corn\nC) farm land\nD) drive tractors\nE) supply food\n\nPlan:\n1. Identify the different tasks that farmers do.\n2. Determine which task is the most important or the main purpose.\n3. Choose the answer that corresponds to the main purpose.\n\nAnswer: E) supply food. Farmers grow crops and raise livestock to provide food for people. While they may also farm land, raise cattle, and drive tractors, the main purpose of farmers is to supply food.\nTherefore, among A through E, the answer is",
                                "answer": "E) supply food.",
                                "answer_from_choices": "E",
                                "correct_answer": true
                            }
                        ],
                        "author": "thoughtsource",
                        "date": "2023/03/29 22:57:30",
                        "api_service": "openai_chat",
                        "model": "{'name': 'gpt-3.5-turbo', 'temperature': 0, 'max_tokens': 512}",
                        "comment": "",
                        "annotations": []
                    },
                    {
                        "id": "8da3efcf-0599-4d62-8c75-5af54c5851a8",
                        "fragments_version": "0.01",
                        "instruction": "qa-12",
                        "cot_trigger": null,
                        "cot_trigger_template": "{instruction}\n\n{question}\n{answer_choices}\n\n{cot_trigger}",
                        "prompt_text": "Carefully read the question & work this out in a step by step way to be sure you have the right answer. Be certain to spell out your thoughts & reasoning so anyone can verify them. Spell out everything in painstaking detail & don't skip any steps!\n\nWhat is the main purpose of farmers?\nA) raise cattle\nB) grow corn\nC) farm land\nD) drive tractors\nE) supply food\n\n",
                        "cot": "The main purpose of farmers is to supply food. They achieve this by farming land, which involves growing crops such as corn and raising livestock such as cattle. They may use tractors to help with the farming process, but the ultimate goal is to produce food for consumption. Therefore, the correct answer is E) supply food.",
                        "answers": [
                            {
                                "id": "576ef442-a598-4394-a69e-aeef4a8b0ab0",
                                "answer_extraction": "kojima-A-E",
                                "answer_extraction_template": "{instruction}\n\n{question}\n{answer_choices}\n\n{cot_trigger}{cot}\n{answer_extraction}",
                                "answer_extraction_text": "Carefully read the question & work this out in a step by step way to be sure you have the right answer. Be certain to spell out your thoughts & reasoning so anyone can verify them. Spell out everything in painstaking detail & don't skip any steps!\n\nWhat is the main purpose of farmers?\nA) raise cattle\nB) grow corn\nC) farm land\nD) drive tractors\nE) supply food\n\nThe main purpose of farmers is to supply food. They achieve this by farming land, which involves growing crops such as corn and raising livestock such as cattle. They may use tractors to help with the farming process, but the ultimate goal is to produce food for consumption. Therefore, the correct answer is E) supply food.\nTherefore, among A through E, the answer is",
                                "answer": "E) supply food.",
                                "answer_from_choices": "E",
                                "correct_answer": true
                            }
                        ],
                        "author": "thoughtsource",
                        "date": "2023/03/30 00:30:24",
                        "api_service": "openai_chat",
                        "model": "{'name': 'gpt-3.5-turbo', 'temperature': 0, 'max_tokens': 512}",
                        "comment": "",
                        "annotations": []
                    },
                    {
                        "id": "8b712496-619e-4e3f-b21f-3e213fec1c7a",
                        "fragments_version": "0.01",
                        "instruction": "qa-13",
                        "cot_trigger": null,
                        "cot_trigger_template": "{instruction}\n\n{question}\n{answer_choices}\n\n{cot_trigger}",
                        "prompt_text": "Instruction: First let's rephrase the question to be sure we understood it correctly. Second, let's work this out step by step by spelling out our thoughts & reasoning so anyone can verify them. Third, make sure we have the right answer.\n\nWhat is the main purpose of farmers?\nA) raise cattle\nB) grow corn\nC) farm land\nD) drive tractors\nE) supply food\n\n",
                        "cot": "Rephrased question: What is the primary goal of farmers?\n\nStep-by-step reasoning:\n\n1. Farmers are individuals who work in agriculture.\n2. Agriculture involves the cultivation of crops and the raising of livestock for food, fuel, and other products.\n3. Therefore, the main purpose of farmers is likely related to the production of food.\n\nAnswer: E) supply food",
                        "answers": [
                            {
                                "id": "d5197270-ed90-4bf1-8327-ce5189c0282f",
                                "answer_extraction": "kojima-A-E",
                                "answer_extraction_template": "{instruction}\n\n{question}\n{answer_choices}\n\n{cot_trigger}{cot}\n{answer_extraction}",
                                "answer_extraction_text": "Instruction: First let's rephrase the question to be sure we understood it correctly. Second, let's work this out step by step by spelling out our thoughts & reasoning so anyone can verify them. Third, make sure we have the right answer.\n\nWhat is the main purpose of farmers?\nA) raise cattle\nB) grow corn\nC) farm land\nD) drive tractors\nE) supply food\n\nRephrased question: What is the primary goal of farmers?\n\nStep-by-step reasoning:\n\n1. Farmers are individuals who work in agriculture.\n2. Agriculture involves the cultivation of crops and the raising of livestock for food, fuel, and other products.\n3. Therefore, the main purpose of farmers is likely related to the production of food.\n\nAnswer: E) supply food\nTherefore, among A through E, the answer is",
                                "answer": "E) supply food.",
                                "answer_from_choices": "E",
                                "correct_answer": true
                            }
                        ],
                        "author": "thoughtsource",
                        "date": "2023/03/30 01:53:28",
                        "api_service": "openai_chat",
                        "model": "{'name': 'gpt-3.5-turbo', 'temperature': 0, 'max_tokens': 512}",
                        "comment": "",
                        "annotations": []
                    },
                    {
                        "id": "56df6b1f-6441-42ac-9fb7-653bad7323af",
                        "fragments_version": "0.01",
                        "instruction": "qa-16",
                        "cot_trigger": null,
                        "cot_trigger_template": "{instruction}\n\n{question}\n{answer_choices}\n\n{cot_trigger}",
                        "prompt_text": "Answer the following question through careful, concise step-by-step reasoning. First, complement the question with helpful knowledge and important additional facts. Second, generate sub-questions that are required to answer the original question, answer them until you can answer the original question.\n\nWhat is the main purpose of farmers?\nA) raise cattle\nB) grow corn\nC) farm land\nD) drive tractors\nE) supply food\n\n",
                        "cot": "Helpful knowledge: Farmers are individuals who work in agriculture, which involves cultivating land, raising animals, and producing food, fiber, and other products.\n\nSub-questions:\n1. What is agriculture?\nAgriculture is the practice of cultivating land, raising animals, and producing food, fiber, and other products.\n\n2. What do farmers do?\nFarmers work in agriculture and are responsible for cultivating land, raising animals, and producing food, fiber, and other products.\n\n3. What is the main purpose of agriculture?\nThe main purpose of agriculture is to produce food, fiber, and other products to meet the needs of people.\n\n4. What is the main purpose of farmers?\nThe main purpose of farmers is to work in agriculture to produce food, fiber, and other products to meet the needs of people.\n\nAnswer: E) supply food. The main purpose of farmers is to work in agriculture to produce food, fiber, and other products to meet the needs of people.",
                        "answers": [
                            {
                                "id": "0b226abd-a05a-421b-a34a-0b3e7ab2bd6e",
                                "answer_extraction": "kojima-A-E",
                                "answer_extraction_template": "{instruction}\n\n{question}\n{answer_choices}\n\n{cot_trigger}{cot}\n{answer_extraction}",
                                "answer_extraction_text": "Answer the following question through careful, concise step-by-step reasoning. First, complement the question with helpful knowledge and important additional facts. Second, generate sub-questions that are required to answer the original question, answer them until you can answer the original question.\n\nWhat is the main purpose of farmers?\nA) raise cattle\nB) grow corn\nC) farm land\nD) drive tractors\nE) supply food\n\nHelpful knowledge: Farmers are individuals who work in agriculture, which involves cultivating land, raising animals, and producing food, fiber, and other products.\n\nSub-questions:\n1. What is agriculture?\nAgriculture is the practice of cultivating land, raising animals, and producing food, fiber, and other products.\n\n2. What do farmers do?\nFarmers work in agriculture and are responsible for cultivating land, raising animals, and producing food, fiber, and other products.\n\n3. What is the main purpose of agriculture?\nThe main purpose of agriculture is to produce food, fiber, and other products to meet the needs of people.\n\n4. What is the main purpose of farmers?\nThe main purpose of farmers is to work in agriculture to produce food, fiber, and other products to meet the needs of people.\n\nAnswer: E) supply food. The main purpose of farmers is to work in agriculture to produce food, fiber, and other products to meet the needs of people.\nTherefore, among A through E, the answer is",
                                "answer": "E) supply food.",
                                "answer_from_choices": "E",
                                "correct_answer": true
                            }
                        ],
                        "author": "thoughtsource",
                        "date": "2023/03/30 03:34:36",
                        "api_service": "openai_chat",
                        "model": "{'name': 'gpt-3.5-turbo', 'temperature': 0, 'max_tokens': 512}",
                        "comment": "",
                        "annotations": []
                    },
                    {
                        "id": "f5577a33-0ec6-4471-8f4e-660d17f91a3b",
                        "fragments_version": "0.01",
                        "instruction": "qa-17",
                        "cot_trigger": null,
                        "cot_trigger_template": "{instruction}\n\n{question}\n{answer_choices}\n\n{cot_trigger}",
                        "prompt_text": "Create a dialog between a professor and a student. The student asks sub-questions to the question. The professor works them out in a step by step way and makes sure that the student understood how they got to the right answer.\n\nWhat is the main purpose of farmers?\nA) raise cattle\nB) grow corn\nC) farm land\nD) drive tractors\nE) supply food\n\n",
                        "cot": "Student: Can you explain the question a bit more? \n\nProfessor: Sure, the question is asking about the main purpose of farmers. \n\nStudent: Okay, so what does it mean by \"main purpose\"? \n\nProfessor: The main purpose refers to the primary reason why farmers do what they do. \n\nStudent: Got it. So, the options are raise cattle, grow corn, farm land, drive tractors, and supply food. \n\nProfessor: Yes, those are the options. \n\nStudent: I think the answer is E, supply food. \n\nProfessor: That's correct! Farmers' main purpose is to supply food.",
                        "answers": [
                            {
                                "id": "95f81c47-1d02-4425-8db8-3eecf244b478",
                                "answer_extraction": "kojima-A-E",
                                "answer_extraction_template": "{instruction}\n\n{question}\n{answer_choices}\n\n{cot_trigger}{cot}\n{answer_extraction}",
                                "answer_extraction_text": "Create a dialog between a professor and a student. The student asks sub-questions to the question. The professor works them out in a step by step way and makes sure that the student understood how they got to the right answer.\n\nWhat is the main purpose of farmers?\nA) raise cattle\nB) grow corn\nC) farm land\nD) drive tractors\nE) supply food\n\nStudent: Can you explain the question a bit more? \n\nProfessor: Sure, the question is asking about the main purpose of farmers. \n\nStudent: Okay, so what does it mean by \"main purpose\"? \n\nProfessor: The main purpose refers to the primary reason why farmers do what they do. \n\nStudent: Got it. So, the options are raise cattle, grow corn, farm land, drive tractors, and supply food. \n\nProfessor: Yes, those are the options. \n\nStudent: I think the answer is E, supply food. \n\nProfessor: That's correct! Farmers' main purpose is to supply food.\nTherefore, among A through E, the answer is",
                                "answer": "E, supply food.",
                                "answer_from_choices": "E",
                                "correct_answer": true
                            }
                        ],
                        "author": "thoughtsource",
                        "date": "2023/03/30 05:40:42",
                        "api_service": "openai_chat",
                        "model": "{'name': 'gpt-3.5-turbo', 'temperature': 0, 'max_tokens': 512}",
                        "comment": "",
                        "annotations": []
                    },
                    {
                        "id": "e17d62a0-0cea-4fdb-a599-c9569da0ab45",
                        "fragments_version": "0.01",
                        "instruction": "zhou-01-ins",
                        "cot_trigger": null,
                        "cot_trigger_template": "{instruction}\n\n{question}\n{answer_choices}\n\n{cot_trigger}",
                        "prompt_text": "Instruction: Let's work this out in a step by step way to be sure we have the right answer.\n\nWhat is the main purpose of farmers?\nA) raise cattle\nB) grow corn\nC) farm land\nD) drive tractors\nE) supply food\n\n",
                        "cot": "E) supply food",
                        "answers": [
                            {
                                "id": "fc038421-2c80-42dc-adb0-7b9e213c84ac",
                                "answer_extraction": "kojima-A-E",
                                "answer_extraction_template": "{instruction}\n\n{question}\n{answer_choices}\n\n{cot_trigger}{cot}\n{answer_extraction}",
                                "answer_extraction_text": "Instruction: Let's work this out in a step by step way to be sure we have the right answer.\n\nWhat is the main purpose of farmers?\nA) raise cattle\nB) grow corn\nC) farm land\nD) drive tractors\nE) supply food\n\nE) supply food\nTherefore, among A through E, the answer is",
                                "answer": "E) supply food.",
                                "answer_from_choices": "E",
                                "correct_answer": true
                            }
                        ],
                        "author": "thoughtsource",
                        "date": "2023/03/15 18:29:19",
                        "api_service": "openai_chat",
                        "model": "{'name': 'gpt-3.5-turbo', 'temperature': 0, 'max_tokens': 512}",
                        "comment": "",
                        "annotations": []
                    },
                    {
                        "id": "f71a976b-6243-4237-8725-37c490880a42",
                        "fragments_version": "0.01",
                        "instruction": "zhou-01-ins",
                        "cot_trigger": null,
                        "cot_trigger_template": "{instruction}\n\n{question}\n{answer_choices}\n\n{cot_trigger}",
                        "prompt_text": "Instruction: Let's work this out in a step by step way to be sure we have the right answer.\n\nWhat is the main purpose of farmers?\nA) raise cattle\nB) grow corn\nC) farm land\nD) drive tractors\nE) supply food\n\n",
                        "cot": "Step 1: Identify the common theme among the options.\n- All options are related to agriculture and food production.\n\nStep 2: Determine which option encompasses the overall purpose of farmers.\n- Option E (supply food) is the most inclusive answer, as it covers raising cattle, growing crops, and farming land, which are all methods of food production.\n\nStep 3: Verify that the chosen option is the most accurate representation of the main purpose of farmers.\n- Farmers are responsible for producing food through various methods, including raising livestock and growing crops. Their main purpose is to supply food for the population.\n\nAnswer: E) supply food",
                        "answers": [
                            {
                                "id": "c43bcdc6-d4f3-4d62-a874-2bf5fd84c958",
                                "answer_extraction": "kojima-A-E",
                                "answer_extraction_template": "{instruction}\n\n{question}\n{answer_choices}\n\n{cot_trigger}{cot}\n{answer_extraction}",
                                "answer_extraction_text": "Instruction: Let's work this out in a step by step way to be sure we have the right answer.\n\nWhat is the main purpose of farmers?\nA) raise cattle\nB) grow corn\nC) farm land\nD) drive tractors\nE) supply food\n\nStep 1: Identify the common theme among the options.\n- All options are related to agriculture and food production.\n\nStep 2: Determine which option encompasses the overall purpose of farmers.\n- Option E (supply food) is the most inclusive answer, as it covers raising cattle, growing crops, and farming land, which are all methods of food production.\n\nStep 3: Verify that the chosen option is the most accurate representation of the main purpose of farmers.\n- Farmers are responsible for producing food through various methods, including raising livestock and growing crops. Their main purpose is to supply food for the population.\n\nAnswer: E) supply food\nTherefore, among A through E, the answer is",
                                "answer": "E) supply food",
                                "answer_from_choices": "E",
                                "correct_answer": true
                            }
                        ],
                        "author": "thoughtsource",
                        "date": "2023/04/12 18:00:00",
                        "api_service": "openai_chat",
                        "model": "{'name': 'gpt-4', 'temperature': 0, 'max_tokens': 512}",
                        "comment": "",
                        "annotations": []
                    },
                    {
                        "id": "1c6863c7-eca0-4372-bee7-e036679b1bc8",
                        "fragments_version": "0.01",
                        "instruction": "qa-10",
                        "cot_trigger": null,
                        "cot_trigger_template": "{instruction}\n\n{question}\n{answer_choices}\n\n{cot_trigger}",
                        "prompt_text": "First think step by step - describe your plan for how to get to the right answer, written out in great detail. Then answer the question.\n\nWhat is the main purpose of farmers?\nA) raise cattle\nB) grow corn\nC) farm land\nD) drive tractors\nE) supply food\n\n",
                        "cot": "Step 1: Understand the question - The question is asking for the main purpose of farmers.\n\nStep 2: Analyze the answer choices - Look at each answer choice and determine if it could be the main purpose of farmers.\n\nA) raise cattle - This is one of the tasks that some farmers do, but it is not the main purpose of all farmers.\nB) grow corn - This is another task that some farmers do, but it is not the main purpose of all farmers.\nC) farm land - This is a general description of what farmers do, but it does not clearly state their main purpose.\nD) drive tractors - This is a task that some farmers do, but it is not the main purpose of all farmers.\nE) supply food - This is a broad statement that encompasses all the tasks that farmers do, and it is the main purpose of their work.\n\nStep 3: Choose the best answer - Based on the analysis of the answer choices, the best answer is E) supply food.",
                        "answers": [
                            {
                                "id": "43d86de5-360c-43c7-b9ea-a8b2b2db78aa",
                                "answer_extraction": "kojima-A-E",
                                "answer_extraction_template": "{instruction}\n\n{question}\n{answer_choices}\n\n{cot_trigger}{cot}\n{answer_extraction}",
                                "answer_extraction_text": "First think step by step - describe your plan for how to get to the right answer, written out in great detail. Then answer the question.\n\nWhat is the main purpose of farmers?\nA) raise cattle\nB) grow corn\nC) farm land\nD) drive tractors\nE) supply food\n\nStep 1: Understand the question - The question is asking for the main purpose of farmers.\n\nStep 2: Analyze the answer choices - Look at each answer choice and determine if it could be the main purpose of farmers.\n\nA) raise cattle - This is one of the tasks that some farmers do, but it is not the main purpose of all farmers.\nB) grow corn - This is another task that some farmers do, but it is not the main purpose of all farmers.\nC) farm land - This is a general description of what farmers do, but it does not clearly state their main purpose.\nD) drive tractors - This is a task that some farmers do, but it is not the main purpose of all farmers.\nE) supply food - This is a broad statement that encompasses all the tasks that farmers do, and it is the main purpose of their work.\n\nStep 3: Choose the best answer - Based on the analysis of the answer choices, the best answer is E) supply food.\nTherefore, among A through E, the answer is",
                                "answer": "E) supply food.",
                                "answer_from_choices": "E",
                                "correct_answer": true
                            }
                        ],
                        "author": "thoughtsource",
                        "date": "2023/04/12 18:00:34",
                        "api_service": "openai_chat",
                        "model": "{'name': 'gpt-4', 'temperature': 0, 'max_tokens': 512}",
                        "comment": "",
                        "annotations": []
                    },
                    {
                        "id": "4242651d-f188-41a2-9674-130980bde8ee",
                        "fragments_version": "0.01",
                        "instruction": "qa-12",
                        "cot_trigger": null,
                        "cot_trigger_template": "{instruction}\n\n{question}\n{answer_choices}\n\n{cot_trigger}",
                        "prompt_text": "Carefully read the question & work this out in a step by step way to be sure you have the right answer. Be certain to spell out your thoughts & reasoning so anyone can verify them. Spell out everything in painstaking detail & don't skip any steps!\n\nWhat is the main purpose of farmers?\nA) raise cattle\nB) grow corn\nC) farm land\nD) drive tractors\nE) supply food\n\n",
                        "cot": "The main purpose of farmers is to supply food. Let's break down each option to understand why this is the correct answer.\n\nA) Raise cattle: While raising cattle is one aspect of farming, it is not the main purpose of all farmers. Some farmers may not raise cattle at all, focusing on crops or other livestock instead.\n\nB) Grow corn: Growing corn is another aspect of farming, but again, it is not the main purpose of all farmers. Some farmers may grow different crops or focus on livestock.\n\nC) Farm land: Farming land is a part of the process of being a farmer, but it is not the main purpose. The purpose of farming land is to produce food or other agricultural products.\n\nD) Drive tractors: Driving tractors is a task that farmers may perform, but it is not their main purpose. Tractors are simply a tool used by farmers to help them achieve their main purpose.\n\nE) Supply food: This is the main purpose of farmers. Farmers grow crops and raise livestock to provide food for people. This is the overarching goal of their work, and all the other tasks and aspects of farming contribute to this purpose.\n\nTherefore, the correct answer is E) supply food.",
                        "answers": [
                            {
                                "id": "35c00c8e-841a-465d-92e5-5821f7c252eb",
                                "answer_extraction": "kojima-A-E",
                                "answer_extraction_template": "{instruction}\n\n{question}\n{answer_choices}\n\n{cot_trigger}{cot}\n{answer_extraction}",
                                "answer_extraction_text": "Carefully read the question & work this out in a step by step way to be sure you have the right answer. Be certain to spell out your thoughts & reasoning so anyone can verify them. Spell out everything in painstaking detail & don't skip any steps!\n\nWhat is the main purpose of farmers?\nA) raise cattle\nB) grow corn\nC) farm land\nD) drive tractors\nE) supply food\n\nThe main purpose of farmers is to supply food. Let's break down each option to understand why this is the correct answer.\n\nA) Raise cattle: While raising cattle is one aspect of farming, it is not the main purpose of all farmers. Some farmers may not raise cattle at all, focusing on crops or other livestock instead.\n\nB) Grow corn: Growing corn is another aspect of farming, but again, it is not the main purpose of all farmers. Some farmers may grow different crops or focus on livestock.\n\nC) Farm land: Farming land is a part of the process of being a farmer, but it is not the main purpose. The purpose of farming land is to produce food or other agricultural products.\n\nD) Drive tractors: Driving tractors is a task that farmers may perform, but it is not their main purpose. Tractors are simply a tool used by farmers to help them achieve their main purpose.\n\nE) Supply food: This is the main purpose of farmers. Farmers grow crops and raise livestock to provide food for people. This is the overarching goal of their work, and all the other tasks and aspects of farming contribute to this purpose.\n\nTherefore, the correct answer is E) supply food.\nTherefore, among A through E, the answer is",
                                "answer": "E) supply food.",
                                "answer_from_choices": "E",
                                "correct_answer": true
                            }
                        ],
                        "author": "thoughtsource",
                        "date": "2023/04/12 18:01:14",
                        "api_service": "openai_chat",
                        "model": "{'name': 'gpt-4', 'temperature': 0, 'max_tokens': 512}",
                        "comment": "",
                        "annotations": []
                    },
                    {
                        "id": "0e5a9c97-88de-443e-a16d-3b50c13c6cf3",
                        "fragments_version": "0.01",
                        "instruction": "qa-13",
                        "cot_trigger": null,
                        "cot_trigger_template": "{instruction}\n\n{question}\n{answer_choices}\n\n{cot_trigger}",
                        "prompt_text": "Instruction: First let's rephrase the question to be sure we understood it correctly. Second, let's work this out step by step by spelling out our thoughts & reasoning so anyone can verify them. Third, make sure we have the right answer.\n\nWhat is the main purpose of farmers?\nA) raise cattle\nB) grow corn\nC) farm land\nD) drive tractors\nE) supply food\n\n",
                        "cot": "First, let's rephrase the question: What is the primary objective of farmers?\n\nNow, let's work this out step by step:\n\nA) Raise cattle - While raising cattle is an important task for some farmers, it is not the main purpose of all farmers.\n\nB) Grow corn - Growing corn is a specific crop that some farmers grow, but it is not the main purpose of all farmers.\n\nC) Farm land - Farming land is a general activity that farmers do, but it doesn't clearly state their main purpose.\n\nD) Drive tractors - Driving tractors is a task that farmers perform, but it is not their main purpose.\n\nE) Supply food - This option seems to encompass the overall goal of farmers, which is to provide food for people by growing crops and raising livestock.\n\nBased on our analysis, the correct answer is:\n\nE) Supply food - The main purpose of farmers is to supply food.",
                        "answers": [
                            {
                                "id": "091f2370-d171-44bb-b653-12dd11622602",
                                "answer_extraction": "kojima-A-E",
                                "answer_extraction_template": "{instruction}\n\n{question}\n{answer_choices}\n\n{cot_trigger}{cot}\n{answer_extraction}",
                                "answer_extraction_text": "Instruction: First let's rephrase the question to be sure we understood it correctly. Second, let's work this out step by step by spelling out our thoughts & reasoning so anyone can verify them. Third, make sure we have the right answer.\n\nWhat is the main purpose of farmers?\nA) raise cattle\nB) grow corn\nC) farm land\nD) drive tractors\nE) supply food\n\nFirst, let's rephrase the question: What is the primary objective of farmers?\n\nNow, let's work this out step by step:\n\nA) Raise cattle - While raising cattle is an important task for some farmers, it is not the main purpose of all farmers.\n\nB) Grow corn - Growing corn is a specific crop that some farmers grow, but it is not the main purpose of all farmers.\n\nC) Farm land - Farming land is a general activity that farmers do, but it doesn't clearly state their main purpose.\n\nD) Drive tractors - Driving tractors is a task that farmers perform, but it is not their main purpose.\n\nE) Supply food - This option seems to encompass the overall goal of farmers, which is to provide food for people by growing crops and raising livestock.\n\nBased on our analysis, the correct answer is:\n\nE) Supply food - The main purpose of farmers is to supply food.\nTherefore, among A through E, the answer is",
                                "answer": "E) Supply food - The main purpose of farmers is to supply food.",
                                "answer_from_choices": "E",
                                "correct_answer": true
                            }
                        ],
                        "author": "thoughtsource",
                        "date": "2023/04/12 18:01:47",
                        "api_service": "openai_chat",
                        "model": "{'name': 'gpt-4', 'temperature': 0, 'max_tokens': 512}",
                        "comment": "",
                        "annotations": []
                    },
                    {
                        "id": "b54a4c7b-5e3f-456b-9942-35695d59604b",
                        "fragments_version": "0.01",
                        "instruction": "qa-16",
                        "cot_trigger": null,
                        "cot_trigger_template": "{instruction}\n\n{question}\n{answer_choices}\n\n{cot_trigger}",
                        "prompt_text": "Answer the following question through careful, concise step-by-step reasoning. First, complement the question with helpful knowledge and important additional facts. Second, generate sub-questions that are required to answer the original question, answer them until you can answer the original question.\n\nWhat is the main purpose of farmers?\nA) raise cattle\nB) grow corn\nC) farm land\nD) drive tractors\nE) supply food\n\n",
                        "cot": "The main purpose of farmers is to supply food. \n\nAdditional facts:\n- Farmers are responsible for cultivating crops and raising livestock, which are essential for human consumption and various industries.\n- They contribute to the economy by providing raw materials for food processing, textile, and other industries.\n- Farmers also play a crucial role in maintaining the environment and preserving biodiversity.\n\nSub-questions:\n1) What are the different types of farming?\n2) How do farmers contribute to food production?\n3) What is the role of farmers in the economy and the environment?\n\n1) Types of farming:\n- Crop farming: Farmers grow various crops such as grains, vegetables, and fruits.\n- Livestock farming: Farmers raise animals like cattle, poultry, and pigs for meat, dairy, and other products.\n- Mixed farming: Farmers combine crop and livestock farming to maximize productivity and sustainability.\n\n2) Contribution to food production:\n- Farmers cultivate crops that provide essential nutrients for human consumption.\n- They raise livestock for meat, dairy, and other products that are important sources of protein and other nutrients.\n- Farmers use sustainable practices to ensure a continuous supply of food for the growing population.\n\n3) Role in the economy and the environment:\n- Farmers provide raw materials for various industries, contributing to economic growth.\n- They help maintain the environment by preserving soil fertility, managing water resources, and conserving biodiversity.\n- Farmers also contribute to rural development and employment opportunities.\n\nIn conclusion, the main purpose of farmers is to supply food by cultivating crops and raising livestock, while also contributing to the economy and maintaining the environment.",
                        "answers": [
                            {
                                "id": "abb89fd2-84d0-4eae-8322-9d4ad8820cf0",
                                "answer_extraction": "kojima-A-E",
                                "answer_extraction_template": "{instruction}\n\n{question}\n{answer_choices}\n\n{cot_trigger}{cot}\n{answer_extraction}",
                                "answer_extraction_text": "Answer the following question through careful, concise step-by-step reasoning. First, complement the question with helpful knowledge and important additional facts. Second, generate sub-questions that are required to answer the original question, answer them until you can answer the original question.\n\nWhat is the main purpose of farmers?\nA) raise cattle\nB) grow corn\nC) farm land\nD) drive tractors\nE) supply food\n\nThe main purpose of farmers is to supply food. \n\nAdditional facts:\n- Farmers are responsible for cultivating crops and raising livestock, which are essential for human consumption and various industries.\n- They contribute to the economy by providing raw materials for food processing, textile, and other industries.\n- Farmers also play a crucial role in maintaining the environment and preserving biodiversity.\n\nSub-questions:\n1) What are the different types of farming?\n2) How do farmers contribute to food production?\n3) What is the role of farmers in the economy and the environment?\n\n1) Types of farming:\n- Crop farming: Farmers grow various crops such as grains, vegetables, and fruits.\n- Livestock farming: Farmers raise animals like cattle, poultry, and pigs for meat, dairy, and other products.\n- Mixed farming: Farmers combine crop and livestock farming to maximize productivity and sustainability.\n\n2) Contribution to food production:\n- Farmers cultivate crops that provide essential nutrients for human consumption.\n- They raise livestock for meat, dairy, and other products that are important sources of protein and other nutrients.\n- Farmers use sustainable practices to ensure a continuous supply of food for the growing population.\n\n3) Role in the economy and the environment:\n- Farmers provide raw materials for various industries, contributing to economic growth.\n- They help maintain the environment by preserving soil fertility, managing water resources, and conserving biodiversity.\n- Farmers also contribute to rural development and employment opportunities.\n\nIn conclusion, the main purpose of farmers is to supply food by cultivating crops and raising livestock, while also contributing to the economy and maintaining the environment.\nTherefore, among A through E, the answer is",
                                "answer": "E) supply food.",
                                "answer_from_choices": "E",
                                "correct_answer": true
                            }
                        ],
                        "author": "thoughtsource",
                        "date": "2023/04/12 18:02:45",
                        "api_service": "openai_chat",
                        "model": "{'name': 'gpt-4', 'temperature': 0, 'max_tokens': 512}",
                        "comment": "",
                        "annotations": []
                    },
                    {
                        "id": "9b8135de-1067-4642-9f67-4d2902841ca9",
                        "fragments_version": "0.01",
                        "instruction": "qa-17",
                        "cot_trigger": null,
                        "cot_trigger_template": "{instruction}\n\n{question}\n{answer_choices}\n\n{cot_trigger}",
                        "prompt_text": "Create a dialog between a professor and a student. The student asks sub-questions to the question. The professor works them out in a step by step way and makes sure that the student understood how they got to the right answer.\n\nWhat is the main purpose of farmers?\nA) raise cattle\nB) grow corn\nC) farm land\nD) drive tractors\nE) supply food\n\n",
                        "cot": "Student: Professor, I'm having trouble understanding the main purpose of farmers. Can you help me work through this question?\n\nProfessor: Of course! Let's look at the options given. What do you think is the main purpose of farmers among these choices?\n\nStudent: Well, I think raising cattle, growing corn, and farming land are all things that farmers do, but I'm not sure if any of them are the main purpose.\n\nProfessor: That's a good observation. Let's break it down further. Why do farmers raise cattle and grow corn?\n\nStudent: I guess they do it to produce food for people to eat.\n\nProfessor: Exactly! Now, what about farming land? Why do they farm land?\n\nStudent: To grow crops and raise animals, which also provide food for people.\n\nProfessor: Right. So, if we look at the other options, driving tractors is just a means to help them farm more efficiently, but it's not their main purpose. So, what do you think the main purpose of farmers is, based on our discussion?\n\nStudent: I think the main purpose of farmers is to supply food.\n\nProfessor: That's correct! So, the answer is E) supply food. Do you understand how we arrived at this conclusion?\n\nStudent: Yes, I do. Thank you for helping me work through it step by step, Professor!",
                        "answers": [
                            {
                                "id": "a4c56546-833b-4723-a461-0cdff24f09b8",
                                "answer_extraction": "kojima-A-E",
                                "answer_extraction_template": "{instruction}\n\n{question}\n{answer_choices}\n\n{cot_trigger}{cot}\n{answer_extraction}",
                                "answer_extraction_text": "Create a dialog between a professor and a student. The student asks sub-questions to the question. The professor works them out in a step by step way and makes sure that the student understood how they got to the right answer.\n\nWhat is the main purpose of farmers?\nA) raise cattle\nB) grow corn\nC) farm land\nD) drive tractors\nE) supply food\n\nStudent: Professor, I'm having trouble understanding the main purpose of farmers. Can you help me work through this question?\n\nProfessor: Of course! Let's look at the options given. What do you think is the main purpose of farmers among these choices?\n\nStudent: Well, I think raising cattle, growing corn, and farming land are all things that farmers do, but I'm not sure if any of them are the main purpose.\n\nProfessor: That's a good observation. Let's break it down further. Why do farmers raise cattle and grow corn?\n\nStudent: I guess they do it to produce food for people to eat.\n\nProfessor: Exactly! Now, what about farming land? Why do they farm land?\n\nStudent: To grow crops and raise animals, which also provide food for people.\n\nProfessor: Right. So, if we look at the other options, driving tractors is just a means to help them farm more efficiently, but it's not their main purpose. So, what do you think the main purpose of farmers is, based on our discussion?\n\nStudent: I think the main purpose of farmers is to supply food.\n\nProfessor: That's correct! So, the answer is E) supply food. Do you understand how we arrived at this conclusion?\n\nStudent: Yes, I do. Thank you for helping me work through it step by step, Professor!\nTherefore, among A through E, the answer is",
                                "answer": "E) supply food.",
                                "answer_from_choices": "E",
                                "correct_answer": true
                            }
                        ],
                        "author": "thoughtsource",
                        "date": "2023/04/12 18:03:37",
                        "api_service": "openai_chat",
                        "model": "{'name': 'gpt-4', 'temperature': 0, 'max_tokens': 512}",
                        "comment": "",
                        "annotations": []
                    },
                    {
                        "id": "3809f4f4-3bee-4465-98fa-7deff3834999",
                        "fragments_version": "0.01",
                        "instruction": "zhou-01-ins",
                        "cot_trigger": null,
                        "cot_trigger_template": "{instruction}\n\n{question}\n{answer_choices}\n\n{cot_trigger}",
                        "prompt_text": "Instruction: Let's work this out in a step by step way to be sure we have the right answer.\n\nWhat is the main purpose of farmers?\nA) raise cattle\nB) grow corn\nC) farm land\nD) drive tractors\nE) supply food\n\n",
                        "cot": "Eating food is a basic human need. Farmers grow food for people to eat. The main purpose of farmers is to supply food. The answer: E.",
                        "answers": [
                            {
                                "id": "b22b0ed3-1769-41dd-9baa-83de214ccb4e",
                                "answer_extraction": "kojima-A-E",
                                "answer_extraction_template": "{instruction}\n\n{question}\n{answer_choices}\n\n{cot_trigger}{cot}\n{answer_extraction}",
                                "answer_extraction_text": "Instruction: Let's work this out in a step by step way to be sure we have the right answer.\n\nWhat is the main purpose of farmers?\nA) raise cattle\nB) grow corn\nC) farm land\nD) drive tractors\nE) supply food\n\nEating food is a basic human need. Farmers grow food for people to eat. The main purpose of farmers is to supply food. The answer: E.\nTherefore, among A through E, the answer is",
                                "answer": "E.",
                                "answer_from_choices": "E",
                                "correct_answer": true
                            }
                        ],
                        "author": "thoughtsource",
                        "date": "2023/04/14 14:31:30",
                        "api_service": "huggingface_endpoint",
                        "model": "{'name': 'flan-T5-xxl', 'temperature': 0, 'max_tokens': 512}",
                        "comment": "",
                        "annotations": []
                    },
                    {
                        "id": "2a3b8f8f-4ccb-455d-87bb-2219ad65cd15",
                        "fragments_version": "0.01",
                        "instruction": "qa-10",
                        "cot_trigger": null,
                        "cot_trigger_template": "{instruction}\n\n{question}\n{answer_choices}\n\n{cot_trigger}",
                        "prompt_text": "First think step by step - describe your plan for how to get to the right answer, written out in great detail. Then answer the question.\n\nWhat is the main purpose of farmers?\nA) raise cattle\nB) grow corn\nC) farm land\nD) drive tractors\nE) supply food\n\n",
                        "cot": "Eating food is a basic human need. Farmers grow food for people to eat. The main purpose of farmers is to supply food.",
                        "answers": [
                            {
                                "id": "f302bf43-3e9d-4013-aa77-acf7d62fae3b",
                                "answer_extraction": "kojima-A-E",
                                "answer_extraction_template": "{instruction}\n\n{question}\n{answer_choices}\n\n{cot_trigger}{cot}\n{answer_extraction}",
                                "answer_extraction_text": "First think step by step - describe your plan for how to get to the right answer, written out in great detail. Then answer the question.\n\nWhat is the main purpose of farmers?\nA) raise cattle\nB) grow corn\nC) farm land\nD) drive tractors\nE) supply food\n\nEating food is a basic human need. Farmers grow food for people to eat. The main purpose of farmers is to supply food.\nTherefore, among A through E, the answer is",
                                "answer": "E",
                                "answer_from_choices": "E",
                                "correct_answer": true
                            }
                        ],
                        "author": "thoughtsource",
                        "date": "2023/04/14 14:31:35",
                        "api_service": "huggingface_endpoint",
                        "model": "{'name': 'flan-T5-xxl', 'temperature': 0, 'max_tokens': 512}",
                        "comment": "",
                        "annotations": []
                    },
                    {
                        "id": "e19a22d3-4352-4909-a551-4f96ea7bb94f",
                        "fragments_version": "0.01",
                        "instruction": "qa-12",
                        "cot_trigger": null,
                        "cot_trigger_template": "{instruction}\n\n{question}\n{answer_choices}\n\n{cot_trigger}",
                        "prompt_text": "Carefully read the question & work this out in a step by step way to be sure you have the right answer. Be certain to spell out your thoughts & reasoning so anyone can verify them. Spell out everything in painstaking detail & don't skip any steps!\n\nWhat is the main purpose of farmers?\nA) raise cattle\nB) grow corn\nC) farm land\nD) drive tractors\nE) supply food\n\n",
                        "cot": "Farmers grow food for people to eat. People eat food to survive. The main purpose of farmers is to supply food. The answer: supply food.",
                        "answers": [
                            {
                                "id": "f39ecc9a-4088-4f52-b9d6-c6a13d6b32e8",
                                "answer_extraction": "kojima-A-E",
                                "answer_extraction_template": "{instruction}\n\n{question}\n{answer_choices}\n\n{cot_trigger}{cot}\n{answer_extraction}",
                                "answer_extraction_text": "Carefully read the question & work this out in a step by step way to be sure you have the right answer. Be certain to spell out your thoughts & reasoning so anyone can verify them. Spell out everything in painstaking detail & don't skip any steps!\n\nWhat is the main purpose of farmers?\nA) raise cattle\nB) grow corn\nC) farm land\nD) drive tractors\nE) supply food\n\nFarmers grow food for people to eat. People eat food to survive. The main purpose of farmers is to supply food. The answer: supply food.\nTherefore, among A through E, the answer is",
                                "answer": "E",
                                "answer_from_choices": "E",
                                "correct_answer": true
                            }
                        ],
                        "author": "thoughtsource",
                        "date": "2023/04/14 14:31:41",
                        "api_service": "huggingface_endpoint",
                        "model": "{'name': 'flan-T5-xxl', 'temperature': 0, 'max_tokens': 512}",
                        "comment": "",
                        "annotations": []
                    },
                    {
                        "id": "ebaa1694-7883-4018-afc3-d820b5d07db0",
                        "fragments_version": "0.01",
                        "instruction": "qa-13",
                        "cot_trigger": null,
                        "cot_trigger_template": "{instruction}\n\n{question}\n{answer_choices}\n\n{cot_trigger}",
                        "prompt_text": "Instruction: First let's rephrase the question to be sure we understood it correctly. Second, let's work this out step by step by spelling out our thoughts & reasoning so anyone can verify them. Third, make sure we have the right answer.\n\nWhat is the main purpose of farmers?\nA) raise cattle\nB) grow corn\nC) farm land\nD) drive tractors\nE) supply food\n\n",
                        "cot": "Eating food is a basic human right. Farmers grow food for people to eat. The main purpose of farmers is to supply food. The answer: E.",
                        "answers": [
                            {
                                "id": "d127b15a-3c49-41ac-b1fd-be5372d33b41",
                                "answer_extraction": "kojima-A-E",
                                "answer_extraction_template": "{instruction}\n\n{question}\n{answer_choices}\n\n{cot_trigger}{cot}\n{answer_extraction}",
                                "answer_extraction_text": "Instruction: First let's rephrase the question to be sure we understood it correctly. Second, let's work this out step by step by spelling out our thoughts & reasoning so anyone can verify them. Third, make sure we have the right answer.\n\nWhat is the main purpose of farmers?\nA) raise cattle\nB) grow corn\nC) farm land\nD) drive tractors\nE) supply food\n\nEating food is a basic human right. Farmers grow food for people to eat. The main purpose of farmers is to supply food. The answer: E.\nTherefore, among A through E, the answer is",
                                "answer": "E.",
                                "answer_from_choices": "E",
                                "correct_answer": true
                            }
                        ],
                        "author": "thoughtsource",
                        "date": "2023/04/14 14:31:47",
                        "api_service": "huggingface_endpoint",
                        "model": "{'name': 'flan-T5-xxl', 'temperature': 0, 'max_tokens': 512}",
                        "comment": "",
                        "annotations": []
                    },
                    {
                        "id": "49dd9e30-2f65-421c-a8fa-2b3073d5068b",
                        "fragments_version": "0.01",
                        "instruction": "qa-16",
                        "cot_trigger": null,
                        "cot_trigger_template": "{instruction}\n\n{question}\n{answer_choices}\n\n{cot_trigger}",
                        "prompt_text": "Answer the following question through careful, concise step-by-step reasoning. First, complement the question with helpful knowledge and important additional facts. Second, generate sub-questions that are required to answer the original question, answer them until you can answer the original question.\n\nWhat is the main purpose of farmers?\nA) raise cattle\nB) grow corn\nC) farm land\nD) drive tractors\nE) supply food\n\n",
                        "cot": "Farmers grow food for people to eat. People eat food to survive. The main purpose of farmers is to supply food for people to eat. So, the final answer is supply food.",
                        "answers": [
                            {
                                "id": "808a941a-3c40-49f4-a435-0b9ec0cfe9a5",
                                "answer_extraction": "kojima-A-E",
                                "answer_extraction_template": "{instruction}\n\n{question}\n{answer_choices}\n\n{cot_trigger}{cot}\n{answer_extraction}",
                                "answer_extraction_text": "Answer the following question through careful, concise step-by-step reasoning. First, complement the question with helpful knowledge and important additional facts. Second, generate sub-questions that are required to answer the original question, answer them until you can answer the original question.\n\nWhat is the main purpose of farmers?\nA) raise cattle\nB) grow corn\nC) farm land\nD) drive tractors\nE) supply food\n\nFarmers grow food for people to eat. People eat food to survive. The main purpose of farmers is to supply food for people to eat. So, the final answer is supply food.\nTherefore, among A through E, the answer is",
                                "answer": "E.",
                                "answer_from_choices": "E",
                                "correct_answer": true
                            }
                        ],
                        "author": "thoughtsource",
                        "date": "2023/04/14 14:31:54",
                        "api_service": "huggingface_endpoint",
                        "model": "{'name': 'flan-T5-xxl', 'temperature': 0, 'max_tokens': 512}",
                        "comment": "",
                        "annotations": []
                    },
                    {
                        "id": "c691c151-f8ba-47ee-ba1b-71a5ece7023a",
                        "fragments_version": "0.01",
                        "instruction": "qa-17",
                        "cot_trigger": null,
                        "cot_trigger_template": "{instruction}\n\n{question}\n{answer_choices}\n\n{cot_trigger}",
                        "prompt_text": "Create a dialog between a professor and a student. The student asks sub-questions to the question. The professor works them out in a step by step way and makes sure that the student understood how they got to the right answer.\n\nWhat is the main purpose of farmers?\nA) raise cattle\nB) grow corn\nC) farm land\nD) drive tractors\nE) supply food\n\n",
                        "cot": "E The main purpose of farmers is to supply food to the world.",
                        "answers": [
                            {
                                "id": "88444195-9bc0-4b87-b4fd-c8635b9dd494",
                                "answer_extraction": "kojima-A-E",
                                "answer_extraction_template": "{instruction}\n\n{question}\n{answer_choices}\n\n{cot_trigger}{cot}\n{answer_extraction}",
                                "answer_extraction_text": "Create a dialog between a professor and a student. The student asks sub-questions to the question. The professor works them out in a step by step way and makes sure that the student understood how they got to the right answer.\n\nWhat is the main purpose of farmers?\nA) raise cattle\nB) grow corn\nC) farm land\nD) drive tractors\nE) supply food\n\nE The main purpose of farmers is to supply food to the world.\nTherefore, among A through E, the answer is",
                                "answer": "E",
                                "answer_from_choices": "E",
                                "correct_answer": true
                            }
                        ],
                        "author": "thoughtsource",
                        "date": "2023/04/14 14:31:58",
                        "api_service": "huggingface_endpoint",
                        "model": "{'name': 'flan-T5-xxl', 'temperature': 0, 'max_tokens': 512}",
                        "comment": "",
                        "annotations": []
                    },
                    {
                        "id": "c2ed5195-6ff3-4b4e-bd34-9e9f049847c5",
                        "fragments_version": "0.01",
                        "instruction": "zhou-01-ins",
                        "cot_trigger": null,
                        "cot_trigger_template": "{instruction}\n\n{question}\n{answer_choices}\n\n{cot_trigger}",
                        "prompt_text": "Instruction: Let's work this out in a step by step way to be sure we have the right answer.\n\nWhat is the main purpose of farmers?\nA) raise cattle\nB) grow corn\nC) farm land\nD) drive tractors\nE) supply food\n\n",
                        "cot": "\nThe main purpose of farmers is to supply food.",
                        "answers": [
                            {
                                "id": "207ed891-d58e-4043-9a66-4a9c497ada7b",
                                "answer_extraction": "kojima-A-E",
                                "answer_extraction_template": "{instruction}\n\n{question}\n{answer_choices}\n\n{cot_trigger}{cot}\n{answer_extraction}",
                                "answer_extraction_text": "Instruction: Let's work this out in a step by step way to be sure we have the right answer.\n\nWhat is the main purpose of farmers?\nA) raise cattle\nB) grow corn\nC) farm land\nD) drive tractors\nE) supply food\n\n\nThe main purpose of farmers is to supply food.\nTherefore, among A through E, the answer is",
                                "answer": " E.",
                                "answer_from_choices": "E",
                                "correct_answer": true
                            }
                        ],
                        "author": "thoughtsource",
                        "date": "2023/04/16 20:25:34",
                        "api_service": "openai",
                        "model": "{'name': 'text-davinci-002', 'temperature': 0, 'max_tokens': 512}",
                        "comment": "",
                        "annotations": []
                    },
                    {
                        "id": "061e9e54-3bb9-437a-bea8-e19d7edb5458",
                        "fragments_version": "0.01",
                        "instruction": "qa-10",
                        "cot_trigger": null,
                        "cot_trigger_template": "{instruction}\n\n{question}\n{answer_choices}\n\n{cot_trigger}",
                        "prompt_text": "First think step by step - describe your plan for how to get to the right answer, written out in great detail. Then answer the question.\n\nWhat is the main purpose of farmers?\nA) raise cattle\nB) grow corn\nC) farm land\nD) drive tractors\nE) supply food\n\n",
                        "cot": "\n\nThe main purpose of farmers is to supply food.",
                        "answers": [
                            {
                                "id": "6300f862-280a-4ea8-b908-fc96e880277c",
                                "answer_extraction": "kojima-A-E",
                                "answer_extraction_template": "{instruction}\n\n{question}\n{answer_choices}\n\n{cot_trigger}{cot}\n{answer_extraction}",
                                "answer_extraction_text": "First think step by step - describe your plan for how to get to the right answer, written out in great detail. Then answer the question.\n\nWhat is the main purpose of farmers?\nA) raise cattle\nB) grow corn\nC) farm land\nD) drive tractors\nE) supply food\n\n\n\nThe main purpose of farmers is to supply food.\nTherefore, among A through E, the answer is",
                                "answer": " E.",
                                "answer_from_choices": "E",
                                "correct_answer": true
                            }
                        ],
                        "author": "thoughtsource",
                        "date": "2023/04/16 20:25:38",
                        "api_service": "openai",
                        "model": "{'name': 'text-davinci-002', 'temperature': 0, 'max_tokens': 512}",
                        "comment": "",
                        "annotations": []
                    },
                    {
                        "id": "77cd935a-42ab-4906-8df9-c0ab27ada664",
                        "fragments_version": "0.01",
                        "instruction": "qa-12",
                        "cot_trigger": null,
                        "cot_trigger_template": "{instruction}\n\n{question}\n{answer_choices}\n\n{cot_trigger}",
                        "prompt_text": "Carefully read the question & work this out in a step by step way to be sure you have the right answer. Be certain to spell out your thoughts & reasoning so anyone can verify them. Spell out everything in painstaking detail & don't skip any steps!\n\nWhat is the main purpose of farmers?\nA) raise cattle\nB) grow corn\nC) farm land\nD) drive tractors\nE) supply food\n\n",
                        "cot": "\n\nThe main purpose of farmers is to supply food.",
                        "answers": [
                            {
                                "id": "7754c9a7-4882-4908-85f1-d6f0893bbc57",
                                "answer_extraction": "kojima-A-E",
                                "answer_extraction_template": "{instruction}\n\n{question}\n{answer_choices}\n\n{cot_trigger}{cot}\n{answer_extraction}",
                                "answer_extraction_text": "Carefully read the question & work this out in a step by step way to be sure you have the right answer. Be certain to spell out your thoughts & reasoning so anyone can verify them. Spell out everything in painstaking detail & don't skip any steps!\n\nWhat is the main purpose of farmers?\nA) raise cattle\nB) grow corn\nC) farm land\nD) drive tractors\nE) supply food\n\n\n\nThe main purpose of farmers is to supply food.\nTherefore, among A through E, the answer is",
                                "answer": " E.",
                                "answer_from_choices": "E",
                                "correct_answer": true
                            }
                        ],
                        "author": "thoughtsource",
                        "date": "2023/04/16 20:25:41",
                        "api_service": "openai",
                        "model": "{'name': 'text-davinci-002', 'temperature': 0, 'max_tokens': 512}",
                        "comment": "",
                        "annotations": []
                    },
                    {
                        "id": "83734b3f-427c-4ebe-b1df-f311c6ebbe61",
                        "fragments_version": "0.01",
                        "instruction": "qa-13",
                        "cot_trigger": null,
                        "cot_trigger_template": "{instruction}\n\n{question}\n{answer_choices}\n\n{cot_trigger}",
                        "prompt_text": "Instruction: First let's rephrase the question to be sure we understood it correctly. Second, let's work this out step by step by spelling out our thoughts & reasoning so anyone can verify them. Third, make sure we have the right answer.\n\nWhat is the main purpose of farmers?\nA) raise cattle\nB) grow corn\nC) farm land\nD) drive tractors\nE) supply food\n\n",
                        "cot": "\nThe main purpose of farmers is to supply food.",
                        "answers": [
                            {
                                "id": "21542e9f-b51c-4ba5-850a-913289dacc23",
                                "answer_extraction": "kojima-A-E",
                                "answer_extraction_template": "{instruction}\n\n{question}\n{answer_choices}\n\n{cot_trigger}{cot}\n{answer_extraction}",
                                "answer_extraction_text": "Instruction: First let's rephrase the question to be sure we understood it correctly. Second, let's work this out step by step by spelling out our thoughts & reasoning so anyone can verify them. Third, make sure we have the right answer.\n\nWhat is the main purpose of farmers?\nA) raise cattle\nB) grow corn\nC) farm land\nD) drive tractors\nE) supply food\n\n\nThe main purpose of farmers is to supply food.\nTherefore, among A through E, the answer is",
                                "answer": " E.",
                                "answer_from_choices": "E",
                                "correct_answer": true
                            }
                        ],
                        "author": "thoughtsource",
                        "date": "2023/04/16 20:25:44",
                        "api_service": "openai",
                        "model": "{'name': 'text-davinci-002', 'temperature': 0, 'max_tokens': 512}",
                        "comment": "",
                        "annotations": []
                    },
                    {
                        "id": "bd5aeaf1-4299-4eca-9868-f31eb99bf6a7",
                        "fragments_version": "0.01",
                        "instruction": "qa-16",
                        "cot_trigger": null,
                        "cot_trigger_template": "{instruction}\n\n{question}\n{answer_choices}\n\n{cot_trigger}",
                        "prompt_text": "Answer the following question through careful, concise step-by-step reasoning. First, complement the question with helpful knowledge and important additional facts. Second, generate sub-questions that are required to answer the original question, answer them until you can answer the original question.\n\nWhat is the main purpose of farmers?\nA) raise cattle\nB) grow corn\nC) farm land\nD) drive tractors\nE) supply food\n\n",
                        "cot": "\n\nThe main purpose of farmers is to supply food.",
                        "answers": [
                            {
                                "id": "4f87dec6-0443-46f9-9d84-b60e6d184b26",
                                "answer_extraction": "kojima-A-E",
                                "answer_extraction_template": "{instruction}\n\n{question}\n{answer_choices}\n\n{cot_trigger}{cot}\n{answer_extraction}",
                                "answer_extraction_text": "Answer the following question through careful, concise step-by-step reasoning. First, complement the question with helpful knowledge and important additional facts. Second, generate sub-questions that are required to answer the original question, answer them until you can answer the original question.\n\nWhat is the main purpose of farmers?\nA) raise cattle\nB) grow corn\nC) farm land\nD) drive tractors\nE) supply food\n\n\n\nThe main purpose of farmers is to supply food.\nTherefore, among A through E, the answer is",
                                "answer": " E.",
                                "answer_from_choices": "E",
                                "correct_answer": true
                            }
                        ],
                        "author": "thoughtsource",
                        "date": "2023/04/16 20:25:47",
                        "api_service": "openai",
                        "model": "{'name': 'text-davinci-002', 'temperature': 0, 'max_tokens': 512}",
                        "comment": "",
                        "annotations": []
                    },
                    {
                        "id": "89dd93dd-f970-4c1d-8f5a-bbb68ef75dba",
                        "fragments_version": "0.01",
                        "instruction": "qa-17",
                        "cot_trigger": null,
                        "cot_trigger_template": "{instruction}\n\n{question}\n{answer_choices}\n\n{cot_trigger}",
                        "prompt_text": "Create a dialog between a professor and a student. The student asks sub-questions to the question. The professor works them out in a step by step way and makes sure that the student understood how they got to the right answer.\n\nWhat is the main purpose of farmers?\nA) raise cattle\nB) grow corn\nC) farm land\nD) drive tractors\nE) supply food\n\n",
                        "cot": "\n\nStudent: What is the main purpose of farmers?\n\nProfessor: The main purpose of farmers is to supply food.\n\nStudent: How do they do that?\n\nProfessor: Farmers grow crops and raise livestock. They use the land to produce food for people to eat.\n\nStudent: So the main purpose of farmers is to provide food for people?\n\nProfessor: Yes, that's right. Farmers play a vital role in supplying food for the world.",
                        "answers": [
                            {
                                "id": "872309b4-f6c4-48b0-9c39-415840da1f57",
                                "answer_extraction": "kojima-A-E",
                                "answer_extraction_template": "{instruction}\n\n{question}\n{answer_choices}\n\n{cot_trigger}{cot}\n{answer_extraction}",
                                "answer_extraction_text": "Create a dialog between a professor and a student. The student asks sub-questions to the question. The professor works them out in a step by step way and makes sure that the student understood how they got to the right answer.\n\nWhat is the main purpose of farmers?\nA) raise cattle\nB) grow corn\nC) farm land\nD) drive tractors\nE) supply food\n\n\n\nStudent: What is the main purpose of farmers?\n\nProfessor: The main purpose of farmers is to supply food.\n\nStudent: How do they do that?\n\nProfessor: Farmers grow crops and raise livestock. They use the land to produce food for people to eat.\n\nStudent: So the main purpose of farmers is to provide food for people?\n\nProfessor: Yes, that's right. Farmers play a vital role in supplying food for the world.\nTherefore, among A through E, the answer is",
                                "answer": " E.",
                                "answer_from_choices": "E",
                                "correct_answer": true
                            }
                        ],
                        "author": "thoughtsource",
                        "date": "2023/04/16 20:25:52",
                        "api_service": "openai",
                        "model": "{'name': 'text-davinci-002', 'temperature': 0, 'max_tokens': 512}",
                        "comment": "",
                        "annotations": []
                    },
                    {
                        "id": "8746ebc8-41aa-4ac5-b6fc-fa067497de75",
                        "fragments_version": "0.01",
                        "instruction": "zhou-01-ins",
                        "cot_trigger": null,
                        "cot_trigger_template": "{instruction}\n\n{question}\n{answer_choices}\n\n{cot_trigger}",
                        "prompt_text": "Instruction: Let's work this out in a step by step way to be sure we have the right answer.\n\nWhat is the main purpose of farmers?\nA) raise cattle\nB) grow corn\nC) farm land\nD) drive tractors\nE) supply food\n\n",
                        "cot": "\nThe answer is E.",
                        "answers": [
                            {
                                "id": "ed3d1166-0446-4a92-a69d-c0a91888efcb",
                                "answer_extraction": "kojima-A-E",
                                "answer_extraction_template": "{instruction}\n\n{question}\n{answer_choices}\n\n{cot_trigger}{cot}\n{answer_extraction}",
                                "answer_extraction_text": "Instruction: Let's work this out in a step by step way to be sure we have the right answer.\n\nWhat is the main purpose of farmers?\nA) raise cattle\nB) grow corn\nC) farm land\nD) drive tractors\nE) supply food\n\n\nThe answer is E.\nTherefore, among A through E, the answer is",
                                "answer": " E.",
                                "answer_from_choices": "E",
                                "correct_answer": true
                            }
                        ],
                        "author": "thoughtsource",
                        "date": "2023/04/16 22:13:51",
                        "api_service": "cohere",
                        "model": "{'name': 'command-xlarge-nightly', 'temperature': 0, 'max_tokens': 512}",
                        "comment": "",
                        "annotations": []
                    },
                    {
                        "id": "c6ea389f-e64e-4e2e-8cfd-3da732dd5487",
                        "fragments_version": "0.01",
                        "instruction": "qa-10",
                        "cot_trigger": null,
                        "cot_trigger_template": "{instruction}\n\n{question}\n{answer_choices}\n\n{cot_trigger}",
                        "prompt_text": "First think step by step - describe your plan for how to get to the right answer, written out in great detail. Then answer the question.\n\nWhat is the main purpose of farmers?\nA) raise cattle\nB) grow corn\nC) farm land\nD) drive tractors\nE) supply food\n\n",
                        "cot": "\nThe main purpose of farmers is to supply food.",
                        "answers": [
                            {
                                "id": "cdbc8fb2-f000-4fe6-a2a5-bde28f39c60e",
                                "answer_extraction": "kojima-A-E",
                                "answer_extraction_template": "{instruction}\n\n{question}\n{answer_choices}\n\n{cot_trigger}{cot}\n{answer_extraction}",
                                "answer_extraction_text": "First think step by step - describe your plan for how to get to the right answer, written out in great detail. Then answer the question.\n\nWhat is the main purpose of farmers?\nA) raise cattle\nB) grow corn\nC) farm land\nD) drive tractors\nE) supply food\n\n\nThe main purpose of farmers is to supply food.\nTherefore, among A through E, the answer is",
                                "answer": "\nE",
                                "answer_from_choices": "E",
                                "correct_answer": true
                            }
                        ],
                        "author": "thoughtsource",
                        "date": "2023/04/16 22:13:54",
                        "api_service": "cohere",
                        "model": "{'name': 'command-xlarge-nightly', 'temperature': 0, 'max_tokens': 512}",
                        "comment": "",
                        "annotations": []
                    },
                    {
                        "id": "8fbba005-2554-4f39-b236-eb80a47699fb",
                        "fragments_version": "0.01",
                        "instruction": "qa-12",
                        "cot_trigger": null,
                        "cot_trigger_template": "{instruction}\n\n{question}\n{answer_choices}\n\n{cot_trigger}",
                        "prompt_text": "Carefully read the question & work this out in a step by step way to be sure you have the right answer. Be certain to spell out your thoughts & reasoning so anyone can verify them. Spell out everything in painstaking detail & don't skip any steps!\n\nWhat is the main purpose of farmers?\nA) raise cattle\nB) grow corn\nC) farm land\nD) drive tractors\nE) supply food\n\n",
                        "cot": "\nThe main purpose of farmers is to supply food.",
                        "answers": [
                            {
                                "id": "9a75eb30-a411-486d-928e-1c469341479c",
                                "answer_extraction": "kojima-A-E",
                                "answer_extraction_template": "{instruction}\n\n{question}\n{answer_choices}\n\n{cot_trigger}{cot}\n{answer_extraction}",
                                "answer_extraction_text": "Carefully read the question & work this out in a step by step way to be sure you have the right answer. Be certain to spell out your thoughts & reasoning so anyone can verify them. Spell out everything in painstaking detail & don't skip any steps!\n\nWhat is the main purpose of farmers?\nA) raise cattle\nB) grow corn\nC) farm land\nD) drive tractors\nE) supply food\n\n\nThe main purpose of farmers is to supply food.\nTherefore, among A through E, the answer is",
                                "answer": "\nE",
                                "answer_from_choices": "E",
                                "correct_answer": true
                            }
                        ],
                        "author": "thoughtsource",
                        "date": "2023/04/16 22:13:57",
                        "api_service": "cohere",
                        "model": "{'name': 'command-xlarge-nightly', 'temperature': 0, 'max_tokens': 512}",
                        "comment": "",
                        "annotations": []
                    },
                    {
                        "id": "d45bbb51-f5b1-4db1-90e3-7ec6c372965f",
                        "fragments_version": "0.01",
                        "instruction": "qa-13",
                        "cot_trigger": null,
                        "cot_trigger_template": "{instruction}\n\n{question}\n{answer_choices}\n\n{cot_trigger}",
                        "prompt_text": "Instruction: First let's rephrase the question to be sure we understood it correctly. Second, let's work this out step by step by spelling out our thoughts & reasoning so anyone can verify them. Third, make sure we have the right answer.\n\nWhat is the main purpose of farmers?\nA) raise cattle\nB) grow corn\nC) farm land\nD) drive tractors\nE) supply food\n\n",
                        "cot": "\nThe main purpose of farmers is to supply food.\nE",
                        "answers": [
                            {
                                "id": "ac47f63b-8855-492b-a9e1-d0faf9cb6ab8",
                                "answer_extraction": "kojima-A-E",
                                "answer_extraction_template": "{instruction}\n\n{question}\n{answer_choices}\n\n{cot_trigger}{cot}\n{answer_extraction}",
                                "answer_extraction_text": "Instruction: First let's rephrase the question to be sure we understood it correctly. Second, let's work this out step by step by spelling out our thoughts & reasoning so anyone can verify them. Third, make sure we have the right answer.\n\nWhat is the main purpose of farmers?\nA) raise cattle\nB) grow corn\nC) farm land\nD) drive tractors\nE) supply food\n\n\nThe main purpose of farmers is to supply food.\nE\nTherefore, among A through E, the answer is",
                                "answer": "\nE",
                                "answer_from_choices": "E",
                                "correct_answer": true
                            }
                        ],
                        "author": "thoughtsource",
                        "date": "2023/04/16 22:14:01",
                        "api_service": "cohere",
                        "model": "{'name': 'command-xlarge-nightly', 'temperature': 0, 'max_tokens': 512}",
                        "comment": "",
                        "annotations": []
                    },
                    {
                        "id": "85f71144-f1b1-4337-aab0-797b1f123b01",
                        "fragments_version": "0.01",
                        "instruction": "qa-16",
                        "cot_trigger": null,
                        "cot_trigger_template": "{instruction}\n\n{question}\n{answer_choices}\n\n{cot_trigger}",
                        "prompt_text": "Answer the following question through careful, concise step-by-step reasoning. First, complement the question with helpful knowledge and important additional facts. Second, generate sub-questions that are required to answer the original question, answer them until you can answer the original question.\n\nWhat is the main purpose of farmers?\nA) raise cattle\nB) grow corn\nC) farm land\nD) drive tractors\nE) supply food\n\n",
                        "cot": "\nThe main purpose of farmers is to supply food.\nE) supply food",
                        "answers": [
                            {
                                "id": "a488eeaf-4930-4f96-8d13-27ccd9bf02d2",
                                "answer_extraction": "kojima-A-E",
                                "answer_extraction_template": "{instruction}\n\n{question}\n{answer_choices}\n\n{cot_trigger}{cot}\n{answer_extraction}",
                                "answer_extraction_text": "Answer the following question through careful, concise step-by-step reasoning. First, complement the question with helpful knowledge and important additional facts. Second, generate sub-questions that are required to answer the original question, answer them until you can answer the original question.\n\nWhat is the main purpose of farmers?\nA) raise cattle\nB) grow corn\nC) farm land\nD) drive tractors\nE) supply food\n\n\nThe main purpose of farmers is to supply food.\nE) supply food\nTherefore, among A through E, the answer is",
                                "answer": "\nE",
                                "answer_from_choices": "E",
                                "correct_answer": true
                            }
                        ],
                        "author": "thoughtsource",
                        "date": "2023/04/16 22:14:04",
                        "api_service": "cohere",
                        "model": "{'name': 'command-xlarge-nightly', 'temperature': 0, 'max_tokens': 512}",
                        "comment": "",
                        "annotations": []
                    },
                    {
                        "id": "3de17dfb-0b66-4ea1-8c13-b9d46761ab57",
                        "fragments_version": "0.01",
                        "instruction": "qa-17",
                        "cot_trigger": null,
                        "cot_trigger_template": "{instruction}\n\n{question}\n{answer_choices}\n\n{cot_trigger}",
                        "prompt_text": "Create a dialog between a professor and a student. The student asks sub-questions to the question. The professor works them out in a step by step way and makes sure that the student understood how they got to the right answer.\n\nWhat is the main purpose of farmers?\nA) raise cattle\nB) grow corn\nC) farm land\nD) drive tractors\nE) supply food\n\n",
                        "cot": "\nThe main purpose of farmers is to supply food.",
                        "answers": [
                            {
                                "id": "477f2ec7-7282-4e33-8d74-8bbb54b5f268",
                                "answer_extraction": "kojima-A-E",
                                "answer_extraction_template": "{instruction}\n\n{question}\n{answer_choices}\n\n{cot_trigger}{cot}\n{answer_extraction}",
                                "answer_extraction_text": "Create a dialog between a professor and a student. The student asks sub-questions to the question. The professor works them out in a step by step way and makes sure that the student understood how they got to the right answer.\n\nWhat is the main purpose of farmers?\nA) raise cattle\nB) grow corn\nC) farm land\nD) drive tractors\nE) supply food\n\n\nThe main purpose of farmers is to supply food.\nTherefore, among A through E, the answer is",
                                "answer": "\nE",
                                "answer_from_choices": "E",
                                "correct_answer": true
                            }
                        ],
                        "author": "thoughtsource",
                        "date": "2023/04/16 22:14:07",
                        "api_service": "cohere",
                        "model": "{'name': 'command-xlarge-nightly', 'temperature': 0, 'max_tokens': 512}",
                        "comment": "",
                        "annotations": []
                    },
                    {
                        "id": "2de39c14-d790-441b-b58b-dc82368c1db2",
                        "fragments_version": "0.01",
                        "instruction": "zhou-01-ins",
                        "cot_trigger": null,
                        "cot_trigger_template": "{instruction}\n\n{question}\n{answer_choices}\n\n{cot_trigger}",
                        "prompt_text": "Instruction: Let's work this out in a step by step way to be sure we have the right answer.\n\nWhat is the main purpose of farmers?\nA) raise cattle\nB) grow corn\nC) farm land\nD) drive tractors\nE) supply food\n\n",
                        "cot": "\nAnswer: E) Supply food",
                        "answers": [
                            {
                                "id": "367d6acc-3998-470a-9fe6-bbec3de6ef10",
                                "answer_extraction": "kojima-A-E",
                                "answer_extraction_template": "{instruction}\n\n{question}\n{answer_choices}\n\n{cot_trigger}{cot}\n{answer_extraction}",
                                "answer_extraction_text": "Instruction: Let's work this out in a step by step way to be sure we have the right answer.\n\nWhat is the main purpose of farmers?\nA) raise cattle\nB) grow corn\nC) farm land\nD) drive tractors\nE) supply food\n\n\nAnswer: E) Supply food\nTherefore, among A through E, the answer is",
                                "answer": " E) Supply food. Farmers are primarily responsible for supplying food to the population by growing crops and raising livestock.",
                                "answer_from_choices": "E",
                                "correct_answer": true
                            }
                        ],
                        "author": "thoughtsource",
                        "date": "2023/04/17 13:48:52",
                        "api_service": "openai",
                        "model": "{'name': 'text-davinci-003', 'temperature': 0, 'max_tokens': 512}",
                        "comment": "",
                        "annotations": []
                    },
                    {
                        "id": "3a432d00-db15-4ac0-a995-a6d8d4af47d2",
                        "fragments_version": "0.01",
                        "instruction": "qa-10",
                        "cot_trigger": null,
                        "cot_trigger_template": "{instruction}\n\n{question}\n{answer_choices}\n\n{cot_trigger}",
                        "prompt_text": "First think step by step - describe your plan for how to get to the right answer, written out in great detail. Then answer the question.\n\nWhat is the main purpose of farmers?\nA) raise cattle\nB) grow corn\nC) farm land\nD) drive tractors\nE) supply food\n\n",
                        "cot": "\nStep 1: Read the question carefully.\n\nStep 2: Review the answer choices.\n\nStep 3: Eliminate any answer choices that are too specific or do not fit the question. In this case, A) raise cattle, D) drive tractors, and E) supply food are all too specific and can be eliminated.\n\nStep 4: Consider the remaining answer choices and determine which one best fits the question. In this case, C) farm land is the best answer because it is the most general and encompasses all of the other activities that farmers do, such as growing crops and raising animals.\n\nAnswer: C) farm land",
                        "answers": [
                            {
                                "id": "18c86fa9-eb24-45ac-9f0d-4d91b87a1d99",
                                "answer_extraction": "kojima-A-E",
                                "answer_extraction_template": "{instruction}\n\n{question}\n{answer_choices}\n\n{cot_trigger}{cot}\n{answer_extraction}",
                                "answer_extraction_text": "First think step by step - describe your plan for how to get to the right answer, written out in great detail. Then answer the question.\n\nWhat is the main purpose of farmers?\nA) raise cattle\nB) grow corn\nC) farm land\nD) drive tractors\nE) supply food\n\n\nStep 1: Read the question carefully.\n\nStep 2: Review the answer choices.\n\nStep 3: Eliminate any answer choices that are too specific or do not fit the question. In this case, A) raise cattle, D) drive tractors, and E) supply food are all too specific and can be eliminated.\n\nStep 4: Consider the remaining answer choices and determine which one best fits the question. In this case, C) farm land is the best answer because it is the most general and encompasses all of the other activities that farmers do, such as growing crops and raising animals.\n\nAnswer: C) farm land\nTherefore, among A through E, the answer is",
                                "answer": " C) farm land. The main purpose of farmers is to farm land.",
                                "answer_from_choices": "C",
                                "correct_answer": false
                            }
                        ],
                        "author": "thoughtsource",
                        "date": "2023/04/17 13:49:01",
                        "api_service": "openai",
                        "model": "{'name': 'text-davinci-003', 'temperature': 0, 'max_tokens': 512}",
                        "comment": "",
                        "annotations": []
                    },
                    {
                        "id": "fed1ad03-1cc2-4936-91eb-1ca23ee51617",
                        "fragments_version": "0.01",
                        "instruction": "qa-12",
                        "cot_trigger": null,
                        "cot_trigger_template": "{instruction}\n\n{question}\n{answer_choices}\n\n{cot_trigger}",
                        "prompt_text": "Carefully read the question & work this out in a step by step way to be sure you have the right answer. Be certain to spell out your thoughts & reasoning so anyone can verify them. Spell out everything in painstaking detail & don't skip any steps!\n\nWhat is the main purpose of farmers?\nA) raise cattle\nB) grow corn\nC) farm land\nD) drive tractors\nE) supply food\n\n",
                        "cot": "\nThe main purpose of farmers is to supply food. \n\nFarmers are responsible for growing crops and raising livestock, which are then used to produce food for people to consume. This is the primary purpose of farmers, as they are responsible for providing food for the population. \n\nA) raise cattle - This is one of the activities that farmers do, but it is not the main purpose. \n\nB) grow corn - This is one of the activities that farmers do, but it is not the main purpose. \n\nC) farm land - This is one of the activities that farmers do, but it is not the main purpose. \n\nD) drive tractors - This is one of the activities that farmers do, but it is not the main purpose. \n\nE) supply food - This is the main purpose of farmers.",
                        "answers": [
                            {
                                "id": "5eb8889c-f8b4-41a2-8e54-ed8d9c3aff5c",
                                "answer_extraction": "kojima-A-E",
                                "answer_extraction_template": "{instruction}\n\n{question}\n{answer_choices}\n\n{cot_trigger}{cot}\n{answer_extraction}",
                                "answer_extraction_text": "Carefully read the question & work this out in a step by step way to be sure you have the right answer. Be certain to spell out your thoughts & reasoning so anyone can verify them. Spell out everything in painstaking detail & don't skip any steps!\n\nWhat is the main purpose of farmers?\nA) raise cattle\nB) grow corn\nC) farm land\nD) drive tractors\nE) supply food\n\n\nThe main purpose of farmers is to supply food. \n\nFarmers are responsible for growing crops and raising livestock, which are then used to produce food for people to consume. This is the primary purpose of farmers, as they are responsible for providing food for the population. \n\nA) raise cattle - This is one of the activities that farmers do, but it is not the main purpose. \n\nB) grow corn - This is one of the activities that farmers do, but it is not the main purpose. \n\nC) farm land - This is one of the activities that farmers do, but it is not the main purpose. \n\nD) drive tractors - This is one of the activities that farmers do, but it is not the main purpose. \n\nE) supply food - This is the main purpose of farmers.\nTherefore, among A through E, the answer is",
                                "answer": " E) supply food.",
                                "answer_from_choices": "E",
                                "correct_answer": true
                            }
                        ],
                        "author": "thoughtsource",
                        "date": "2023/04/17 13:49:09",
                        "api_service": "openai",
                        "model": "{'name': 'text-davinci-003', 'temperature': 0, 'max_tokens': 512}",
                        "comment": "",
                        "annotations": []
                    },
                    {
                        "id": "66115c29-59c2-4d47-86ca-f4cd9e1ed682",
                        "fragments_version": "0.01",
                        "instruction": "qa-13",
                        "cot_trigger": null,
                        "cot_trigger_template": "{instruction}\n\n{question}\n{answer_choices}\n\n{cot_trigger}",
                        "prompt_text": "Instruction: First let's rephrase the question to be sure we understood it correctly. Second, let's work this out step by step by spelling out our thoughts & reasoning so anyone can verify them. Third, make sure we have the right answer.\n\nWhat is the main purpose of farmers?\nA) raise cattle\nB) grow corn\nC) farm land\nD) drive tractors\nE) supply food\n\n",
                        "cot": "\nQuestion: What is the main purpose of farmers?\n\nAnswer: E) supply food.\n\nExplanation: The main purpose of farmers is to supply food. This is because farmers grow crops and raise livestock, which are then used to provide food for people. A, B, C, and D are all activities that farmers may do, but they are not the main purpose of farmers.",
                        "answers": [
                            {
                                "id": "07a7aadb-cf09-4749-88b4-006fa5a9cb13",
                                "answer_extraction": "kojima-A-E",
                                "answer_extraction_template": "{instruction}\n\n{question}\n{answer_choices}\n\n{cot_trigger}{cot}\n{answer_extraction}",
                                "answer_extraction_text": "Instruction: First let's rephrase the question to be sure we understood it correctly. Second, let's work this out step by step by spelling out our thoughts & reasoning so anyone can verify them. Third, make sure we have the right answer.\n\nWhat is the main purpose of farmers?\nA) raise cattle\nB) grow corn\nC) farm land\nD) drive tractors\nE) supply food\n\n\nQuestion: What is the main purpose of farmers?\n\nAnswer: E) supply food.\n\nExplanation: The main purpose of farmers is to supply food. This is because farmers grow crops and raise livestock, which are then used to provide food for people. A, B, C, and D are all activities that farmers may do, but they are not the main purpose of farmers.\nTherefore, among A through E, the answer is",
                                "answer": " E) supply food.",
                                "answer_from_choices": "E",
                                "correct_answer": true
                            }
                        ],
                        "author": "thoughtsource",
                        "date": "2023/04/17 13:49:15",
                        "api_service": "openai",
                        "model": "{'name': 'text-davinci-003', 'temperature': 0, 'max_tokens': 512}",
                        "comment": "",
                        "annotations": []
                    },
                    {
                        "id": "5f76f75c-7e45-4f1f-918d-aba74c2fd8a2",
                        "fragments_version": "0.01",
                        "instruction": "qa-16",
                        "cot_trigger": null,
                        "cot_trigger_template": "{instruction}\n\n{question}\n{answer_choices}\n\n{cot_trigger}",
                        "prompt_text": "Answer the following question through careful, concise step-by-step reasoning. First, complement the question with helpful knowledge and important additional facts. Second, generate sub-questions that are required to answer the original question, answer them until you can answer the original question.\n\nWhat is the main purpose of farmers?\nA) raise cattle\nB) grow corn\nC) farm land\nD) drive tractors\nE) supply food\n\n",
                        "cot": "\nThe main purpose of farmers is to supply food. This is because farmers are responsible for growing crops and raising livestock, which are then used to provide food for people.\n\nTo answer this question, we need to consider the following sub-questions:\n\n1. What do farmers do?\n2. What is the purpose of what farmers do?\n\n1. What do farmers do?\n\nFarmers are responsible for growing crops and raising livestock. This includes activities such as planting and harvesting crops, caring for livestock, and managing land and resources.\n\n2. What is the purpose of what farmers do?\n\nThe purpose of what farmers do is to supply food. The crops and livestock that farmers grow and raise are used to provide food for people.\n\nTherefore, the main purpose of farmers is to supply food.",
                        "answers": [
                            {
                                "id": "4df8e443-6d02-466f-baf8-684bdb370fb0",
                                "answer_extraction": "kojima-A-E",
                                "answer_extraction_template": "{instruction}\n\n{question}\n{answer_choices}\n\n{cot_trigger}{cot}\n{answer_extraction}",
                                "answer_extraction_text": "Answer the following question through careful, concise step-by-step reasoning. First, complement the question with helpful knowledge and important additional facts. Second, generate sub-questions that are required to answer the original question, answer them until you can answer the original question.\n\nWhat is the main purpose of farmers?\nA) raise cattle\nB) grow corn\nC) farm land\nD) drive tractors\nE) supply food\n\n\nThe main purpose of farmers is to supply food. This is because farmers are responsible for growing crops and raising livestock, which are then used to provide food for people.\n\nTo answer this question, we need to consider the following sub-questions:\n\n1. What do farmers do?\n2. What is the purpose of what farmers do?\n\n1. What do farmers do?\n\nFarmers are responsible for growing crops and raising livestock. This includes activities such as planting and harvesting crops, caring for livestock, and managing land and resources.\n\n2. What is the purpose of what farmers do?\n\nThe purpose of what farmers do is to supply food. The crops and livestock that farmers grow and raise are used to provide food for people.\n\nTherefore, the main purpose of farmers is to supply food.\nTherefore, among A through E, the answer is",
                                "answer": " E) supply food.",
                                "answer_from_choices": "E",
                                "correct_answer": true
                            }
                        ],
                        "author": "thoughtsource",
                        "date": "2023/04/17 13:49:24",
                        "api_service": "openai",
                        "model": "{'name': 'text-davinci-003', 'temperature': 0, 'max_tokens': 512}",
                        "comment": "",
                        "annotations": []
                    },
                    {
                        "id": "119d913f-23fa-41b0-a6dc-84b3ef8eabf9",
                        "fragments_version": "0.01",
                        "instruction": "qa-17",
                        "cot_trigger": null,
                        "cot_trigger_template": "{instruction}\n\n{question}\n{answer_choices}\n\n{cot_trigger}",
                        "prompt_text": "Create a dialog between a professor and a student. The student asks sub-questions to the question. The professor works them out in a step by step way and makes sure that the student understood how they got to the right answer.\n\nWhat is the main purpose of farmers?\nA) raise cattle\nB) grow corn\nC) farm land\nD) drive tractors\nE) supply food\n\n",
                        "cot": "\nStudent: What is the main purpose of farmers?\n\nProfessor: The main purpose of farmers is to supply food. They do this by growing crops such as corn and raising livestock such as cattle. They also need to manage the land they farm, which often involves using tractors and other machinery. So, the answer is E) supply food. \n\nStudent: How do they supply food?\n\nProfessor: Farmers supply food by growing crops and raising livestock. They grow crops such as corn and other grains, and they raise livestock such as cattle and other animals. They also need to manage the land they farm, which often involves using tractors and other machinery.",
                        "answers": [
                            {
                                "id": "6da9ed3c-c145-4104-8636-1a395b9d425e",
                                "answer_extraction": "kojima-A-E",
                                "answer_extraction_template": "{instruction}\n\n{question}\n{answer_choices}\n\n{cot_trigger}{cot}\n{answer_extraction}",
                                "answer_extraction_text": "Create a dialog between a professor and a student. The student asks sub-questions to the question. The professor works them out in a step by step way and makes sure that the student understood how they got to the right answer.\n\nWhat is the main purpose of farmers?\nA) raise cattle\nB) grow corn\nC) farm land\nD) drive tractors\nE) supply food\n\n\nStudent: What is the main purpose of farmers?\n\nProfessor: The main purpose of farmers is to supply food. They do this by growing crops such as corn and raising livestock such as cattle. They also need to manage the land they farm, which often involves using tractors and other machinery. So, the answer is E) supply food. \n\nStudent: How do they supply food?\n\nProfessor: Farmers supply food by growing crops and raising livestock. They grow crops such as corn and other grains, and they raise livestock such as cattle and other animals. They also need to manage the land they farm, which often involves using tractors and other machinery.\nTherefore, among A through E, the answer is",
                                "answer": " E) supply food.",
                                "answer_from_choices": "E",
                                "correct_answer": true
                            }
                        ],
                        "author": "thoughtsource",
                        "date": "2023/04/17 13:49:31",
                        "api_service": "openai",
                        "model": "{'name': 'text-davinci-003', 'temperature': 0, 'max_tokens': 512}",
                        "comment": "",
                        "annotations": []
                    },
                    {
                        "id": "a72518cb-f44f-48c3-865b-963cf06d447d",
                        "fragments_version": "0.01",
                        "instruction": "refl-01",
                        "cot_trigger": null,
                        "cot_trigger_template": "{instruction}\n\n{question}\n{answer_choices}\n\n{cot_trigger}",
                        "prompt_text": "Answer the question, then critique the answer. Based on the critique, reconsider the other answer options and give a single final answer.\n\nWhat is the main purpose of farmers?\nA) raise cattle\nB) grow corn\nC) farm land\nD) drive tractors\nE) supply food\n\n",
                        "cot": "\nThe answer is E.\nThe reasoning is Farmers grow crops and raise livestock. Crops and livestock are food. Food is what people eat. Eating is a verb. Eating is the main purpose of people..",
                        "answers": [
                            {
                                "id": "b22f41a9-d839-4645-9e06-fe1c1c050ea3",
                                "answer_extraction": "kojima-A-E",
                                "answer_extraction_template": "{instruction}\n\n{question}\n{answer_choices}\n\n{cot_trigger}{cot}\n{answer_extraction}",
                                "answer_extraction_text": "Answer the question, then critique the answer. Based on the critique, reconsider the other answer options and give a single final answer.\n\nWhat is the main purpose of farmers?\nA) raise cattle\nB) grow corn\nC) farm land\nD) drive tractors\nE) supply food\n\n\nThe answer is E.\nThe reasoning is Farmers grow crops and raise livestock. Crops and livestock are food. Food is what people eat. Eating is a verb. Eating is the main purpose of people..\nTherefore, among A through E, the answer is",
                                "answer": " E.",
                                "answer_from_choices": "E",
                                "correct_answer": true
                            }
                        ],
                        "author": "thoughtsource",
                        "date": "2023/04/17 17:02:24",
                        "api_service": "cohere",
                        "model": "{'name': 'command-xlarge-nightly', 'temperature': 0, 'max_tokens': 512}",
                        "comment": "",
                        "annotations": []
                    },
                    {
                        "id": "5f63c825-0d26-44bd-8e5e-d42254662cb5",
                        "fragments_version": "0.01",
                        "instruction": "refl-01",
                        "cot_trigger": null,
                        "cot_trigger_template": "{instruction}\n\n{question}\n{answer_choices}\n\n{cot_trigger}",
                        "prompt_text": "Answer the question, then critique the answer. Based on the critique, reconsider the other answer options and give a single final answer.\n\nWhat is the main purpose of farmers?\nA) raise cattle\nB) grow corn\nC) farm land\nD) drive tractors\nE) supply food\n\n",
                        "cot": "The main purpose of farmers is E) supply food.\n\nCritique: While the answer is correct, it could be more specific and comprehensive. Farmers do more than just supply food; they also contribute to the production of raw materials for various industries, such as textiles and biofuels. Additionally, they play a crucial role in maintaining the environment and preserving biodiversity.\n\nReconsidering other options:\nA) Raise cattle - This is just one aspect of farming, not the main purpose.\nB) Grow corn - Again, this is just one crop that farmers grow, not their main purpose.\nC) Farm land - This is a vague answer and does not clearly state the purpose of farmers.\nD) Drive tractors - This is just one task that farmers perform, not their main purpose.\n\nFinal answer: The main purpose of farmers is to supply food and contribute to the production of raw materials for various industries, while also playing a crucial role in maintaining the environment and preserving biodiversity.",
                        "answers": [
                            {
                                "id": "47fc3277-d96a-4f73-98f2-cac2310d3be2",
                                "answer_extraction": "kojima-A-E",
                                "answer_extraction_template": "{instruction}\n\n{question}\n{answer_choices}\n\n{cot_trigger}{cot}\n{answer_extraction}",
                                "answer_extraction_text": "Answer the question, then critique the answer. Based on the critique, reconsider the other answer options and give a single final answer.\n\nWhat is the main purpose of farmers?\nA) raise cattle\nB) grow corn\nC) farm land\nD) drive tractors\nE) supply food\n\nThe main purpose of farmers is E) supply food.\n\nCritique: While the answer is correct, it could be more specific and comprehensive. Farmers do more than just supply food; they also contribute to the production of raw materials for various industries, such as textiles and biofuels. Additionally, they play a crucial role in maintaining the environment and preserving biodiversity.\n\nReconsidering other options:\nA) Raise cattle - This is just one aspect of farming, not the main purpose.\nB) Grow corn - Again, this is just one crop that farmers grow, not their main purpose.\nC) Farm land - This is a vague answer and does not clearly state the purpose of farmers.\nD) Drive tractors - This is just one task that farmers perform, not their main purpose.\n\nFinal answer: The main purpose of farmers is to supply food and contribute to the production of raw materials for various industries, while also playing a crucial role in maintaining the environment and preserving biodiversity.\nTherefore, among A through E, the answer is",
                                "answer": "E) supply food.",
                                "answer_from_choices": "E",
                                "correct_answer": true
                            }
                        ],
                        "author": "thoughtsource",
                        "date": "2023/04/17 16:30:50",
                        "api_service": "openai_chat",
                        "model": "{'name': 'gpt-4', 'temperature': 0, 'max_tokens': 512}",
                        "comment": "",
                        "annotations": []
                    },
                    {
                        "id": "635a143a-7c11-4469-b313-7f0382ccc292",
                        "fragments_version": "0.01",
                        "instruction": "refl-01",
                        "cot_trigger": null,
                        "cot_trigger_template": "{instruction}\n\n{question}\n{answer_choices}\n\n{cot_trigger}",
                        "prompt_text": "Answer the question, then critique the answer. Based on the critique, reconsider the other answer options and give a single final answer.\n\nWhat is the main purpose of farmers?\nA) raise cattle\nB) grow corn\nC) farm land\nD) drive tractors\nE) supply food\n\n",
                        "cot": "E) supply food\n\nCritique: While raising cattle, growing corn, farming land, and driving tractors are all activities that farmers may engage in, their main purpose is to supply food to the population. This includes not only crops and livestock, but also dairy products, eggs, and other agricultural products.\n\nFinal answer: E) supply food",
                        "answers": [
                            {
                                "id": "b8d41eb7-4863-41d4-9aee-fdb94f301ac8",
                                "answer_extraction": "kojima-A-E",
                                "answer_extraction_template": "{instruction}\n\n{question}\n{answer_choices}\n\n{cot_trigger}{cot}\n{answer_extraction}",
                                "answer_extraction_text": "Answer the question, then critique the answer. Based on the critique, reconsider the other answer options and give a single final answer.\n\nWhat is the main purpose of farmers?\nA) raise cattle\nB) grow corn\nC) farm land\nD) drive tractors\nE) supply food\n\nE) supply food\n\nCritique: While raising cattle, growing corn, farming land, and driving tractors are all activities that farmers may engage in, their main purpose is to supply food to the population. This includes not only crops and livestock, but also dairy products, eggs, and other agricultural products.\n\nFinal answer: E) supply food\nTherefore, among A through E, the answer is",
                                "answer": "E) supply food.",
                                "answer_from_choices": "E",
                                "correct_answer": true
                            }
                        ],
                        "author": "thoughtsource",
                        "date": "2023/04/17 15:20:13",
                        "api_service": "openai_chat",
                        "model": "{'name': 'gpt-3.5-turbo', 'temperature': 0, 'max_tokens': 512}",
                        "comment": "",
                        "annotations": []
                    },
                    {
                        "id": "b5845dd1-acfd-41e4-b181-326372fd2cef",
                        "fragments_version": "0.01",
                        "instruction": "refl-01",
                        "cot_trigger": null,
                        "cot_trigger_template": "{instruction}\n\n{question}\n{answer_choices}\n\n{cot_trigger}",
                        "prompt_text": "Answer the question, then critique the answer. Based on the critique, reconsider the other answer options and give a single final answer.\n\nWhat is the main purpose of farmers?\nA) raise cattle\nB) grow corn\nC) farm land\nD) drive tractors\nE) supply food\n\n",
                        "cot": "\n\nThe main purpose of farmers is to supply food.\n\nA) raise cattle\nB) grow corn\nC) farm land\nD) drive tractors\nE) supply food\n\nThe main purpose of farmers is to supply food. While farmers may raise cattle or grow corn, their ultimate purpose is to provide food for people.",
                        "answers": [
                            {
                                "id": "0c3caf77-cc0a-4424-85b7-a32aad018c34",
                                "answer_extraction": "kojima-A-E",
                                "answer_extraction_template": "{instruction}\n\n{question}\n{answer_choices}\n\n{cot_trigger}{cot}\n{answer_extraction}",
                                "answer_extraction_text": "Answer the question, then critique the answer. Based on the critique, reconsider the other answer options and give a single final answer.\n\nWhat is the main purpose of farmers?\nA) raise cattle\nB) grow corn\nC) farm land\nD) drive tractors\nE) supply food\n\n\n\nThe main purpose of farmers is to supply food.\n\nA) raise cattle\nB) grow corn\nC) farm land\nD) drive tractors\nE) supply food\n\nThe main purpose of farmers is to supply food. While farmers may raise cattle or grow corn, their ultimate purpose is to provide food for people.\nTherefore, among A through E, the answer is",
                                "answer": " E.",
                                "answer_from_choices": "E",
                                "correct_answer": true
                            }
                        ],
                        "author": "thoughtsource",
                        "date": "2023/04/17 16:29:02",
                        "api_service": "openai",
                        "model": "{'name': 'text-davinci-002', 'temperature': 0, 'max_tokens': 512}",
                        "comment": "",
                        "annotations": []
                    },
                    {
                        "id": "472dff48-eea8-4df3-b0bf-be733c055d38",
                        "fragments_version": "0.01",
                        "instruction": "refl-01",
                        "cot_trigger": null,
                        "cot_trigger_template": "{instruction}\n\n{question}\n{answer_choices}\n\n{cot_trigger}",
                        "prompt_text": "Answer the question, then critique the answer. Based on the critique, reconsider the other answer options and give a single final answer.\n\nWhat is the main purpose of farmers?\nA) raise cattle\nB) grow corn\nC) farm land\nD) drive tractors\nE) supply food\n\n",
                        "cot": "\nAnswer: E) Supply food\n\nCritique: This answer is correct because the main purpose of farmers is to supply food to the population. Option A is incorrect because raising cattle is a subset of farming, not the main purpose. Option B is incorrect because growing corn is a subset of farming, not the main purpose. Option C is incorrect because farming land is a subset of farming, not the main purpose. Option D is incorrect because driving tractors is a subset of farming, not the main purpose.\n\nFinal Answer: E) Supply food",
                        "answers": [
                            {
                                "id": "e418ac4a-5483-4039-83f6-1c972f589a68",
                                "answer_extraction": "kojima-A-E",
                                "answer_extraction_template": "{instruction}\n\n{question}\n{answer_choices}\n\n{cot_trigger}{cot}\n{answer_extraction}",
                                "answer_extraction_text": "Answer the question, then critique the answer. Based on the critique, reconsider the other answer options and give a single final answer.\n\nWhat is the main purpose of farmers?\nA) raise cattle\nB) grow corn\nC) farm land\nD) drive tractors\nE) supply food\n\n\nAnswer: E) Supply food\n\nCritique: This answer is correct because the main purpose of farmers is to supply food to the population. Option A is incorrect because raising cattle is a subset of farming, not the main purpose. Option B is incorrect because growing corn is a subset of farming, not the main purpose. Option C is incorrect because farming land is a subset of farming, not the main purpose. Option D is incorrect because driving tractors is a subset of farming, not the main purpose.\n\nFinal Answer: E) Supply food\nTherefore, among A through E, the answer is",
                                "answer": " E) Supply food.",
                                "answer_from_choices": "E",
                                "correct_answer": true
                            }
                        ],
                        "author": "thoughtsource",
                        "date": "2023/04/17 16:29:26",
                        "api_service": "openai",
                        "model": "{'name': 'text-davinci-003', 'temperature': 0, 'max_tokens': 512}",
                        "comment": "",
                        "annotations": []
                    },
                    {
                        "id": "b30f8d9f-8489-4576-92b0-fb21b718d285",
                        "fragments_version": "0.01",
                        "instruction": "refl-01",
                        "cot_trigger": null,
                        "cot_trigger_template": "{instruction}\n\n{question}\n{answer_choices}\n\n{cot_trigger}",
                        "prompt_text": "Answer the question, then critique the answer. Based on the critique, reconsider the other answer options and give a single final answer.\n\nWhat is the main purpose of farmers?\nA) raise cattle\nB) grow corn\nC) farm land\nD) drive tractors\nE) supply food\n\n",
                        "cot": "E",
                        "answers": [
                            {
                                "id": "05fbac76-cf73-4d64-9db9-3d484467a664",
                                "answer_extraction": "kojima-A-E",
                                "answer_extraction_template": "{instruction}\n\n{question}\n{answer_choices}\n\n{cot_trigger}{cot}\n{answer_extraction}",
                                "answer_extraction_text": "Answer the question, then critique the answer. Based on the critique, reconsider the other answer options and give a single final answer.\n\nWhat is the main purpose of farmers?\nA) raise cattle\nB) grow corn\nC) farm land\nD) drive tractors\nE) supply food\n\nE\nTherefore, among A through E, the answer is",
                                "answer": "E",
                                "answer_from_choices": "E",
                                "correct_answer": true
                            }
                        ],
                        "author": "thoughtsource",
                        "date": "2023/04/17 17:01:20",
                        "api_service": "huggingface_endpoint",
                        "model": "{'name': 'flan-T5-xxl', 'temperature': 0, 'max_tokens': 512}",
                        "comment": "",
                        "annotations": []
                    },
                    {
                        "id": "773f81a0-d4d1-45fa-886c-83281b7c2d34",
                        "fragments_version": "0.01",
                        "instruction": null,
                        "cot_trigger": "kojima-01",
                        "cot_trigger_template": "{instruction}\n\n{question}\n{answer_choices}\n\n{cot_trigger}",
                        "prompt_text": "What is the main purpose of farmers?\nA) raise cattle\nB) grow corn\nC) farm land\nD) drive tractors\nE) supply food\n\nAnswer: Let's think step by step.",
                        "cot": "\n1) Farmers grow food.\n2) People eat food.\n3) People need food to live.\n4) People need farmers to live.\nSo the main purpose of farmers is to supply food.",
                        "answers": [
                            {
                                "id": "4ece6028-5667-4d21-9690-337bb1935076",
                                "answer_extraction": "kojima-A-E",
                                "answer_extraction_template": "{instruction}\n\n{question}\n{answer_choices}\n\n{cot_trigger}{cot}\n{answer_extraction}",
                                "answer_extraction_text": "What is the main purpose of farmers?\nA) raise cattle\nB) grow corn\nC) farm land\nD) drive tractors\nE) supply food\n\nAnswer: Let's think step by step.\n1) Farmers grow food.\n2) People eat food.\n3) People need food to live.\n4) People need farmers to live.\nSo the main purpose of farmers is to supply food.\nTherefore, among A through E, the answer is",
                                "answer": " E.",
                                "answer_from_choices": "E",
                                "correct_answer": true
                            }
                        ],
                        "author": "thoughtsource",
                        "date": "2023/02/14 12:50:33",
                        "api_service": "cohere",
                        "model": "{'name': 'command-xlarge-nightly', 'temperature': 0, 'max_tokens': 512}",
                        "comment": "",
                        "annotations": []
                    },
                    {
                        "id": "4bce13aa-7a60-4c2d-ab75-74006ae32c7f",
                        "fragments_version": "0.01",
                        "instruction": null,
                        "cot_trigger": "kojima-01",
                        "cot_trigger_template": "{instruction}\n\n{question}\n{answer_choices}\n\n{cot_trigger}",
                        "prompt_text": "What is the main purpose of farmers?\nA) raise cattle\nB) grow corn\nC) farm land\nD) drive tractors\nE) supply food\n\nAnswer: Let's think step by step.",
                        "cot": " Farmers use land to grow crops and raise animals. The main purpose of farmers is to supply food. Therefore, the correct answer is E) supply food.",
                        "answers": [
                            {
                                "id": "e6d26afe-d202-4eb4-ae62-2bec3b758329",
                                "answer_extraction": "kojima-A-E",
                                "answer_extraction_template": "{instruction}\n\n{question}\n{answer_choices}\n\n{cot_trigger}{cot}\n{answer_extraction}",
                                "answer_extraction_text": "What is the main purpose of farmers?\nA) raise cattle\nB) grow corn\nC) farm land\nD) drive tractors\nE) supply food\n\nAnswer: Let's think step by step. Farmers use land to grow crops and raise animals. The main purpose of farmers is to supply food. Therefore, the correct answer is E) supply food.\nTherefore, among A through E, the answer is",
                                "answer": " E) supply food.",
                                "answer_from_choices": "E",
                                "correct_answer": true
                            }
                        ],
                        "author": "thoughtsource",
                        "date": "2023/02/15 15:11:34",
                        "api_service": "openai",
                        "model": "{'name': 'text-davinci-003', 'temperature': 0, 'max_tokens': 512}",
                        "comment": "",
                        "annotations": []
                    },
                    {
                        "id": "95a5f265-f41b-4410-a059-14ba0ba32780",
                        "fragments_version": "0.01",
                        "instruction": null,
                        "cot_trigger": "kojima-01",
                        "cot_trigger_template": "{instruction}\n\n{question}\n{answer_choices}\n\n{cot_trigger}",
                        "prompt_text": "What is the main purpose of farmers?\nA) raise cattle\nB) grow corn\nC) farm land\nD) drive tractors\nE) supply food\n\nAnswer: Let's think step by step.",
                        "cot": "Farmers grow crops to supply food for people. Farmers are people who grow crops. The main purpose of farmers is to supply food. So, the answer is E.",
                        "answers": [
                            {
                                "id": "f2d35640-6595-420b-a3e9-04ab24122c7b",
                                "answer_extraction": "kojima-A-E",
                                "answer_extraction_template": "{instruction}\n\n{question}\n{answer_choices}\n\n{cot_trigger}{cot}\n{answer_extraction}",
                                "answer_extraction_text": "What is the main purpose of farmers?\nA) raise cattle\nB) grow corn\nC) farm land\nD) drive tractors\nE) supply food\n\nAnswer: Let's think step by step.Farmers grow crops to supply food for people. Farmers are people who grow crops. The main purpose of farmers is to supply food. So, the answer is E.\nTherefore, among A through E, the answer is",
                                "answer": "E",
                                "answer_from_choices": "E",
                                "correct_answer": true
                            }
                        ],
                        "author": "thoughtsource",
                        "date": "2023/02/21 14:12:08",
                        "api_service": "huggingface_endpoint",
                        "model": "{'name': 'flan-T5-xxl', 'temperature': 0, 'max_tokens': 512}",
                        "comment": "",
                        "annotations": []
                    },
                    {
                        "id": "fe527c46-627a-4205-ab3a-c1071f6c5634",
                        "fragments_version": "0.01",
                        "instruction": null,
                        "cot_trigger": "kojima-01",
                        "cot_trigger_template": "{instruction}\n\n{question}\n{answer_choices}\n\n{cot_trigger}",
                        "prompt_text": "What is the main purpose of farmers?\nA) raise cattle\nB) grow corn\nC) farm land\nD) drive tractors\nE) supply food\n\nAnswer: Let's think step by step.",
                        "cot": "\n\nFarmers are individuals who work in agriculture, which involves cultivating crops and raising livestock for food, fiber, and other products. Therefore, the main purpose of farmers is to supply food to people. They grow crops such as corn, wheat, rice, and vegetables, and raise animals such as cows, pigs, and chickens for meat, milk, and eggs. Farmers also play a crucial role in maintaining the health of the land and preserving natural resources for future generations.",
                        "answers": [
                            {
                                "id": "98013270-87ea-4078-840e-e0bc3b17f07d",
                                "answer_extraction": "kojima-A-E",
                                "answer_extraction_template": "{instruction}\n\n{question}\n{answer_choices}\n\n{cot_trigger}{cot}\n{answer_extraction}",
                                "answer_extraction_text": "What is the main purpose of farmers?\nA) raise cattle\nB) grow corn\nC) farm land\nD) drive tractors\nE) supply food\n\nAnswer: Let's think step by step.\n\nFarmers are individuals who work in agriculture, which involves cultivating crops and raising livestock for food, fiber, and other products. Therefore, the main purpose of farmers is to supply food to people. They grow crops such as corn, wheat, rice, and vegetables, and raise animals such as cows, pigs, and chickens for meat, milk, and eggs. Farmers also play a crucial role in maintaining the health of the land and preserving natural resources for future generations.\nTherefore, among A through E, the answer is",
                                "answer": "E) supply food.",
                                "answer_from_choices": "E",
                                "correct_answer": true
                            }
                        ],
                        "author": "thoughtsource",
                        "date": "2023/03/11 00:07:07",
                        "api_service": "openai_chat",
                        "model": "{'name': 'gpt-3.5-turbo', 'temperature': 0, 'max_tokens': 512}",
                        "comment": "",
                        "annotations": []
                    },
                    {
                        "id": "35e8bd52-d3c7-4c2a-a8c3-af7a72cdf628",
                        "fragments_version": "0.01",
                        "instruction": null,
                        "cot_trigger": "zhou-01",
                        "cot_trigger_template": "{instruction}\n\n{question}\n{answer_choices}\n\n{cot_trigger}",
                        "prompt_text": "What is the main purpose of farmers?\nA) raise cattle\nB) grow corn\nC) farm land\nD) drive tractors\nE) supply food\n\nAnswer: Let's work this out in a step by step way to be sure we have the right answer.",
                        "cot": "\n\nStep 1: What do farmers do?\nFarmers work on farms and are responsible for growing crops and raising livestock.\n\nStep 2: Why do farmers do this?\nThe main purpose of farmers is to produce food and other agricultural products for human consumption.\n\nStep 3: Which answer choice best reflects the main purpose of farmers?\nE) Supply food is the best answer choice as it encompasses the overall goal of farmers to produce food for people to eat. While farmers may also raise cattle, grow corn, farm land, and drive tractors, these are all tasks that contribute to the larger goal of supplying food.",
                        "answers": [
                            {
                                "id": "1f5b61ab-76ac-4349-bb7b-8604ef9f53f5",
                                "answer_extraction": "kojima-A-E",
                                "answer_extraction_template": "{instruction}\n\n{question}\n{answer_choices}\n\n{cot_trigger}{cot}\n{answer_extraction}",
                                "answer_extraction_text": "What is the main purpose of farmers?\nA) raise cattle\nB) grow corn\nC) farm land\nD) drive tractors\nE) supply food\n\nAnswer: Let's work this out in a step by step way to be sure we have the right answer.\n\nStep 1: What do farmers do?\nFarmers work on farms and are responsible for growing crops and raising livestock.\n\nStep 2: Why do farmers do this?\nThe main purpose of farmers is to produce food and other agricultural products for human consumption.\n\nStep 3: Which answer choice best reflects the main purpose of farmers?\nE) Supply food is the best answer choice as it encompasses the overall goal of farmers to produce food for people to eat. While farmers may also raise cattle, grow corn, farm land, and drive tractors, these are all tasks that contribute to the larger goal of supplying food.\nTherefore, among A through E, the answer is",
                                "answer": "E) supply food.",
                                "answer_from_choices": "E",
                                "correct_answer": true
                            }
                        ],
                        "author": "thoughtsource",
                        "date": "2023/03/13 17:11:25",
                        "api_service": "openai_chat",
                        "model": "{'name': 'gpt-3.5-turbo', 'temperature': 0, 'max_tokens': 512}",
                        "comment": "",
                        "annotations": []
                    },
                    {
                        "id": "afb51fd0-8f11-4c32-afd1-3b17808849b8",
                        "fragments_version": "0.01",
                        "instruction": null,
                        "cot_trigger": "kojima-01",
                        "cot_trigger_template": "{instruction}\n\n{question}\n{answer_choices}\n\n{cot_trigger}",
                        "prompt_text": "What is the main purpose of farmers?\nA) raise cattle\nB) grow corn\nC) farm land\nD) drive tractors\nE) supply food\n\nAnswer: Let's think step by step.",
                        "cot": " \n\nThe main purpose of farmers is to supply food. \n\nThey do this by growing crops and raising livestock. \n\nThey use tractors to farm land and grow corn. \n\nAnd they raise cattle to provide beef and dairy products.",
                        "answers": [
                            {
                                "id": "ac8c57e5-8b1e-4b84-8d17-e723e4b64239",
                                "answer_extraction": "kojima-A-E",
                                "answer_extraction_template": "{instruction}\n\n{question}\n{answer_choices}\n\n{cot_trigger}{cot}\n{answer_extraction}",
                                "answer_extraction_text": "What is the main purpose of farmers?\nA) raise cattle\nB) grow corn\nC) farm land\nD) drive tractors\nE) supply food\n\nAnswer: Let's think step by step. \n\nThe main purpose of farmers is to supply food. \n\nThey do this by growing crops and raising livestock. \n\nThey use tractors to farm land and grow corn. \n\nAnd they raise cattle to provide beef and dairy products.\nTherefore, among A through E, the answer is",
                                "answer": " E.",
                                "answer_from_choices": "E",
                                "correct_answer": true
                            }
                        ],
                        "author": "thoughtsource",
                        "date": "2023/02/27 13:31:57",
                        "api_service": "openai",
                        "model": "{'name': 'text-davinci-002', 'temperature': 0, 'max_tokens': 512}",
                        "comment": "",
                        "annotations": []
                    },
                    {
                        "id": "e67ad3a3-42a0-4b75-bc09-5c10ea253fb9",
                        "fragments_version": "0.01",
                        "instruction": null,
                        "cot_trigger": "zhou-01",
                        "cot_trigger_template": "{instruction}\n\n{question}\n{answer_choices}\n\n{cot_trigger}",
                        "prompt_text": "What is the main purpose of farmers?\nA) raise cattle\nB) grow corn\nC) farm land\nD) drive tractors\nE) supply food\n\nAnswer: Let's work this out in a step by step way to be sure we have the right answer.",
                        "cot": "A) Raise cattle - This is one of the tasks that some farmers do, but it's not the main purpose of all farmers.\n\nB) Grow corn - This is also a task that some farmers do, but not all farmers grow corn, and it's not their main purpose.\n\nC) Farm land - This is a general description of what farmers do, but it doesn't really explain their main purpose.\n\nD) Drive tractors - This is a task that many farmers do, but it's not their main purpose.\n\nE) Supply food - This is the main purpose of farmers. They grow crops and raise livestock to provide food for people.\n\nSo, the correct answer is E) Supply food.",
                        "answers": [
                            {
                                "id": "10f3f415-eb73-4719-a712-9328ff6538ac",
                                "answer_extraction": "kojima-A-E",
                                "answer_extraction_template": "{instruction}\n\n{question}\n{answer_choices}\n\n{cot_trigger}{cot}\n{answer_extraction}",
                                "answer_extraction_text": "What is the main purpose of farmers?\nA) raise cattle\nB) grow corn\nC) farm land\nD) drive tractors\nE) supply food\n\nAnswer: Let's work this out in a step by step way to be sure we have the right answer.A) Raise cattle - This is one of the tasks that some farmers do, but it's not the main purpose of all farmers.\n\nB) Grow corn - This is also a task that some farmers do, but not all farmers grow corn, and it's not their main purpose.\n\nC) Farm land - This is a general description of what farmers do, but it doesn't really explain their main purpose.\n\nD) Drive tractors - This is a task that many farmers do, but it's not their main purpose.\n\nE) Supply food - This is the main purpose of farmers. They grow crops and raise livestock to provide food for people.\n\nSo, the correct answer is E) Supply food.\nTherefore, among A through E, the answer is",
                                "answer": "E) Supply food.",
                                "answer_from_choices": "E",
                                "correct_answer": true
                            }
                        ],
                        "author": "thoughtsource",
                        "date": "2023/03/17 10:02:24",
                        "api_service": "openai_chat",
                        "model": "{'name': 'gpt-4', 'temperature': 0, 'max_tokens': 512}",
                        "comment": "",
                        "annotations": []
                    },
                    {
                        "id": "ff0ae926-6d48-4a53-8a7a-ba0adbb93025",
                        "fragments_version": "0.01",
                        "instruction": null,
                        "cot_trigger": "zhou-01",
                        "cot_trigger_template": "{instruction}\n\n{question}\n{answer_choices}\n\n{cot_trigger}",
                        "prompt_text": "What is the main purpose of farmers?\nA) raise cattle\nB) grow corn\nC) farm land\nD) drive tractors\nE) supply food\n\nAnswer: Let's work this out in a step by step way to be sure we have the right answer.",
                        "cot": "Farmers grow food for people to eat. People eat food to survive. The main purpose of farmers is to supply food. The final answer: E.",
                        "answers": [
                            {
                                "id": "37cfc892-9276-42df-ba37-01656bb4f327",
                                "answer_extraction": "kojima-A-E",
                                "answer_extraction_template": "{instruction}\n\n{question}\n{answer_choices}\n\n{cot_trigger}{cot}\n{answer_extraction}",
                                "answer_extraction_text": "What is the main purpose of farmers?\nA) raise cattle\nB) grow corn\nC) farm land\nD) drive tractors\nE) supply food\n\nAnswer: Let's work this out in a step by step way to be sure we have the right answer.Farmers grow food for people to eat. People eat food to survive. The main purpose of farmers is to supply food. The final answer: E.\nTherefore, among A through E, the answer is",
                                "answer": "E",
                                "answer_from_choices": "E",
                                "correct_answer": true
                            }
                        ],
                        "author": "thoughtsource",
                        "date": "2023/03/21 13:12:05",
                        "api_service": "huggingface_endpoint",
                        "model": "{'name': 'flan-T5-xxl', 'temperature': 0, 'max_tokens': 512}",
                        "comment": "",
                        "annotations": []
                    },
                    {
                        "id": "070b953a-0f21-4021-a9fd-255aa1c10868",
                        "fragments_version": "0.01",
                        "instruction": null,
                        "cot_trigger": "zhou-01",
                        "cot_trigger_template": "{instruction}\n\n{question}\n{answer_choices}\n\n{cot_trigger}",
                        "prompt_text": "What is the main purpose of farmers?\nA) raise cattle\nB) grow corn\nC) farm land\nD) drive tractors\nE) supply food\n\nAnswer: Let's work this out in a step by step way to be sure we have the right answer.",
                        "cot": " \n\nStep 1: Farmers work with land, so the answer is not A) raise cattle, D) drive tractors, or E) supply food. \n\nStep 2: Farmers grow crops, so the answer is not B) grow corn. \n\nStep 3: The main purpose of farmers is to farm land, so the answer is C) farm land.",
                        "answers": [
                            {
                                "id": "5a5f8bb7-a91a-4463-9787-5fd0eae47eff",
                                "answer_extraction": "kojima-A-E",
                                "answer_extraction_template": "{instruction}\n\n{question}\n{answer_choices}\n\n{cot_trigger}{cot}\n{answer_extraction}",
                                "answer_extraction_text": "What is the main purpose of farmers?\nA) raise cattle\nB) grow corn\nC) farm land\nD) drive tractors\nE) supply food\n\nAnswer: Let's work this out in a step by step way to be sure we have the right answer. \n\nStep 1: Farmers work with land, so the answer is not A) raise cattle, D) drive tractors, or E) supply food. \n\nStep 2: Farmers grow crops, so the answer is not B) grow corn. \n\nStep 3: The main purpose of farmers is to farm land, so the answer is C) farm land.\nTherefore, among A through E, the answer is",
                                "answer": " C) farm land.",
                                "answer_from_choices": "C",
                                "correct_answer": false
                            }
                        ],
                        "author": "thoughtsource",
                        "date": "2023/04/14 14:18:21",
                        "api_service": "openai",
                        "model": "{'name': 'text-davinci-003', 'temperature': 0, 'max_tokens': 512}",
                        "comment": "",
                        "annotations": []
                    },
                    {
                        "id": "62233914-41c0-4ee3-b1b9-0667f735fb96",
                        "fragments_version": "0.01",
                        "instruction": null,
                        "cot_trigger": "zhou-01",
                        "cot_trigger_template": "{instruction}\n\n{question}\n{answer_choices}\n\n{cot_trigger}",
                        "prompt_text": "What is the main purpose of farmers?\nA) raise cattle\nB) grow corn\nC) farm land\nD) drive tractors\nE) supply food\n\nAnswer: Let's work this out in a step by step way to be sure we have the right answer.",
                        "cot": " \n\nThe main purpose of farmers is to supply food. \n\nThey do this by growing crops and raising livestock. Farmers grow crops like corn, wheat, and soybeans. They raise livestock like cows, pigs, and chickens.",
                        "answers": [
                            {
                                "id": "dcaf0ec7-3dd5-4c28-a6cf-9b9daf7d4fcd",
                                "answer_extraction": "kojima-A-E",
                                "answer_extraction_template": "{instruction}\n\n{question}\n{answer_choices}\n\n{cot_trigger}{cot}\n{answer_extraction}",
                                "answer_extraction_text": "What is the main purpose of farmers?\nA) raise cattle\nB) grow corn\nC) farm land\nD) drive tractors\nE) supply food\n\nAnswer: Let's work this out in a step by step way to be sure we have the right answer. \n\nThe main purpose of farmers is to supply food. \n\nThey do this by growing crops and raising livestock. Farmers grow crops like corn, wheat, and soybeans. They raise livestock like cows, pigs, and chickens.\nTherefore, among A through E, the answer is",
                                "answer": " E.",
                                "answer_from_choices": "E",
                                "correct_answer": true
                            }
                        ],
                        "author": "thoughtsource",
                        "date": "2023/04/14 17:02:36",
                        "api_service": "openai",
                        "model": "{'name': 'text-davinci-002', 'temperature': 0, 'max_tokens': 512}",
                        "comment": "",
                        "annotations": []
                    },
                    {
                        "id": "7974b7eb-7fd3-485d-8d9a-2b1910d03cce",
                        "fragments_version": "0.01",
                        "instruction": null,
                        "cot_trigger": "zhou-01",
                        "cot_trigger_template": "{instruction}\n\n{question}\n{answer_choices}\n\n{cot_trigger}",
                        "prompt_text": "What is the main purpose of farmers?\nA) raise cattle\nB) grow corn\nC) farm land\nD) drive tractors\nE) supply food\n\nAnswer: Let's work this out in a step by step way to be sure we have the right answer.",
                        "cot": "\nThe main purpose of farmers is to supply food.\nSo, the answer is E.",
                        "answers": [
                            {
                                "id": "c10a0f42-83d5-4585-b515-74a68e447eb7",
                                "answer_extraction": "kojima-A-E",
                                "answer_extraction_template": "{instruction}\n\n{question}\n{answer_choices}\n\n{cot_trigger}{cot}\n{answer_extraction}",
                                "answer_extraction_text": "What is the main purpose of farmers?\nA) raise cattle\nB) grow corn\nC) farm land\nD) drive tractors\nE) supply food\n\nAnswer: Let's work this out in a step by step way to be sure we have the right answer.\nThe main purpose of farmers is to supply food.\nSo, the answer is E.\nTherefore, among A through E, the answer is",
                                "answer": " E.",
                                "answer_from_choices": "E",
                                "correct_answer": true
                            }
                        ],
                        "author": "thoughtsource",
                        "date": "2023/04/16 20:23:49",
                        "api_service": "cohere",
                        "model": "{'name': 'command-xlarge-nightly', 'temperature': 0, 'max_tokens': 512}",
                        "comment": "",
                        "annotations": []
                    },
                    {
                        "id": "277b9b3c-6588-4264-8b2b-7c7147e4b5b9",
                        "fragments_version": "0.01",
                        "instruction": null,
                        "cot_trigger": "kojima-01",
                        "cot_trigger_template": "{instruction}\n\n{question}\n{answer_choices}\n\n{cot_trigger}",
                        "prompt_text": "What is the main purpose of farmers?\nA) raise cattle\nB) grow corn\nC) farm land\nD) drive tractors\nE) supply food\n\nAnswer: Let's think step by step.",
                        "cot": "The main purpose of farmers is to cultivate land and raise livestock to produce food and other resources for human consumption and use. So, the correct answer is:\n\nE) supply food",
                        "answers": [
                            {
                                "id": "75ad06c8-7a54-47c0-bc87-88aa13829b23",
                                "answer_extraction": "kojima-A-E",
                                "answer_extraction_template": "{instruction}\n\n{question}\n{answer_choices}\n\n{cot_trigger}{cot}\n{answer_extraction}",
                                "answer_extraction_text": "What is the main purpose of farmers?\nA) raise cattle\nB) grow corn\nC) farm land\nD) drive tractors\nE) supply food\n\nAnswer: Let's think step by step.The main purpose of farmers is to cultivate land and raise livestock to produce food and other resources for human consumption and use. So, the correct answer is:\n\nE) supply food\nTherefore, among A through E, the answer is",
                                "answer": "E) supply food",
                                "answer_from_choices": "E",
                                "correct_answer": true
                            }
                        ],
                        "author": "thoughtsource",
                        "date": "2023/04/16 20:24:19",
                        "api_service": "openai_chat",
                        "model": "{'name': 'gpt-4', 'temperature': 0, 'max_tokens': 512}",
                        "comment": "",
                        "annotations": []
                    }
                ],
                "feedback": []
            },
            {
                "id": "0e80f2afe5c4f652e8720b52d7c06c87",
                "ref_id": "",
                "question": "What might someone believe in if they are cleaning clothes?",
                "type": "multiplechoice",
                "choices": [
                    "feminism",
                    "sanitation",
                    "ruined",
                    "wrinkles",
                    "buttons to fall off"
                ],
                "context": "",
                "cot": [
                    "Cleaning clothes is a part of sanitation and not a part of being ruined.",
                    "Sanitation helps in being healthy unlike feminism and buttons to fall off.",
                    "Sanitatino is a practice while wrinkles are not."
                ],
                "answer": [
                    "sanitation"
                ],
                "generated_cot": [
                    {
                        "id": "97769777-cafa-4c37-8092-efd7df48be23",
                        "fragments_version": "0.01",
                        "instruction": null,
                        "cot_trigger": null,
                        "cot_trigger_template": "{instruction}\n\n{question}\n{answer_choices}\n\n{cot_trigger}",
                        "prompt_text": "What might someone believe in if they are cleaning clothes?\nA) feminism\nB) sanitation\nC) ruined\nD) wrinkles\nE) buttons to fall off\n\n",
                        "cot": "B) sanitation",
                        "answers": [
                            {
                                "id": "d8bf9ba1-7239-4ffb-b124-0331e3fe4a21",
                                "answer_extraction": "kojima-A-E",
                                "answer_extraction_template": "{instruction}\n\n{question}\n{answer_choices}\n\n{cot_trigger}{cot}\n{answer_extraction}",
                                "answer_extraction_text": "What might someone believe in if they are cleaning clothes?\nA) feminism\nB) sanitation\nC) ruined\nD) wrinkles\nE) buttons to fall off\n\nB) sanitation\nTherefore, among A through E, the answer is",
                                "answer": " B) sanitation.",
                                "answer_from_choices": "B",
                                "correct_answer": true
                            }
                        ],
                        "author": "thoughtsource",
                        "date": "2023/02/14 12:54:48",
                        "api_service": "cohere",
                        "model": "{'name': 'command-xlarge-nightly', 'temperature': 0, 'max_tokens': 512}",
                        "comment": "",
                        "annotations": []
                    },
                    {
                        "id": "5bda5fae-1f85-4f48-bcc6-9b34cf051a7a",
                        "fragments_version": "0.01",
                        "instruction": null,
                        "cot_trigger": null,
                        "cot_trigger_template": "{instruction}\n\n{question}\n{answer_choices}\n\n{cot_trigger}",
                        "prompt_text": "What might someone believe in if they are cleaning clothes?\nA) feminism\nB) sanitation\nC) ruined\nD) wrinkles\nE) buttons to fall off\n\n",
                        "cot": "\nB) sanitation",
                        "answers": [
                            {
                                "id": "581217dc-fff4-4839-b40b-4b766cbdc98c",
                                "answer_extraction": "kojima-A-E",
                                "answer_extraction_template": "{instruction}\n\n{question}\n{answer_choices}\n\n{cot_trigger}{cot}\n{answer_extraction}",
                                "answer_extraction_text": "What might someone believe in if they are cleaning clothes?\nA) feminism\nB) sanitation\nC) ruined\nD) wrinkles\nE) buttons to fall off\n\n\nB) sanitation\nTherefore, among A through E, the answer is",
                                "answer": " B) sanitation.",
                                "answer_from_choices": "B",
                                "correct_answer": true
                            }
                        ],
                        "author": "thoughtsource",
                        "date": "2023/02/14 15:41:37",
                        "api_service": "openai",
                        "model": "{'name': 'text-davinci-003', 'temperature': 0, 'max_tokens': 512}",
                        "comment": "",
                        "annotations": []
                    },
                    {
                        "id": "92da090b-31a8-4c3c-829f-fb339761b69c",
                        "fragments_version": "0.01",
                        "instruction": null,
                        "cot_trigger": null,
                        "cot_trigger_template": "{instruction}\n\n{question}\n{answer_choices}\n\n{cot_trigger}",
                        "prompt_text": "What might someone believe in if they are cleaning clothes?\nA) feminism\nB) sanitation\nC) ruined\nD) wrinkles\nE) buttons to fall off\n\n",
                        "cot": "B",
                        "answers": [
                            {
                                "id": "d85936cc-0a3e-4dcb-b595-6b3ec5174433",
                                "answer_extraction": "kojima-A-E",
                                "answer_extraction_template": "{instruction}\n\n{question}\n{answer_choices}\n\n{cot_trigger}{cot}\n{answer_extraction}",
                                "answer_extraction_text": "What might someone believe in if they are cleaning clothes?\nA) feminism\nB) sanitation\nC) ruined\nD) wrinkles\nE) buttons to fall off\n\nB\nTherefore, among A through E, the answer is",
                                "answer": "B",
                                "answer_from_choices": "B",
                                "correct_answer": true
                            }
                        ],
                        "author": "thoughtsource",
                        "date": "2023/02/21 14:12:42",
                        "api_service": "huggingface_endpoint",
                        "model": "{'name': 'flan-T5-xxl', 'temperature': 0, 'max_tokens': 512}",
                        "comment": "",
                        "annotations": []
                    },
                    {
                        "id": "2d76643f-499c-466f-a7e6-fa1992d7952d",
                        "fragments_version": "0.01",
                        "instruction": null,
                        "cot_trigger": null,
                        "cot_trigger_template": "{instruction}\n\n{question}\n{answer_choices}\n\n{cot_trigger}",
                        "prompt_text": "What might someone believe in if they are cleaning clothes?\nA) feminism\nB) sanitation\nC) ruined\nD) wrinkles\nE) buttons to fall off\n\n",
                        "cot": "B) sanitation",
                        "answers": [
                            {
                                "id": "3b190c45-2a06-4f8b-b4a5-e26d45f25061",
                                "answer_extraction": "kojima-A-E",
                                "answer_extraction_template": "{instruction}\n\n{question}\n{answer_choices}\n\n{cot_trigger}{cot}\n{answer_extraction}",
                                "answer_extraction_text": "What might someone believe in if they are cleaning clothes?\nA) feminism\nB) sanitation\nC) ruined\nD) wrinkles\nE) buttons to fall off\n\nB) sanitation\nTherefore, among A through E, the answer is",
                                "answer": "B) sanitation.",
                                "answer_from_choices": "B",
                                "correct_answer": true
                            }
                        ],
                        "author": "thoughtsource",
                        "date": "2023/03/11 00:07:48",
                        "api_service": "openai_chat",
                        "model": "{'name': 'gpt-3.5-turbo', 'temperature': 0, 'max_tokens': 512}",
                        "comment": "",
                        "annotations": []
                    },
                    {
                        "id": "d7e1558c-39e8-42c2-8c62-c868f933c3de",
                        "fragments_version": "0.01",
                        "instruction": null,
                        "cot_trigger": null,
                        "cot_trigger_template": "{instruction}\n\n{question}\n{answer_choices}\n\n{cot_trigger}",
                        "prompt_text": "What might someone believe in if they are cleaning clothes?\nA) feminism\nB) sanitation\nC) ruined\nD) wrinkles\nE) buttons to fall off\n\n",
                        "cot": "\nB) sanitation",
                        "answers": [
                            {
                                "id": "152ffdc4-6abc-4cbb-9dac-bc76ea79e22d",
                                "answer_extraction": "kojima-A-E",
                                "answer_extraction_template": "{instruction}\n\n{question}\n{answer_choices}\n\n{cot_trigger}{cot}\n{answer_extraction}",
                                "answer_extraction_text": "What might someone believe in if they are cleaning clothes?\nA) feminism\nB) sanitation\nC) ruined\nD) wrinkles\nE) buttons to fall off\n\n\nB) sanitation\nTherefore, among A through E, the answer is",
                                "answer": " B.",
                                "answer_from_choices": "B",
                                "correct_answer": true
                            }
                        ],
                        "author": "thoughtsource",
                        "date": "2023/02/27 13:32:23",
                        "api_service": "openai",
                        "model": "{'name': 'text-davinci-002', 'temperature': 0, 'max_tokens': 512}",
                        "comment": "",
                        "annotations": []
                    },
                    {
                        "id": "e8a40504-a31b-47a2-8ac3-480dd41ebdd6",
                        "fragments_version": "0.01",
                        "instruction": null,
                        "cot_trigger": null,
                        "cot_trigger_template": "{instruction}\n\n{question}\n{answer_choices}\n\n{cot_trigger}",
                        "prompt_text": "What might someone believe in if they are cleaning clothes?\nA) feminism\nB) sanitation\nC) ruined\nD) wrinkles\nE) buttons to fall off\n\n",
                        "cot": "B) sanitation",
                        "answers": [
                            {
                                "id": "245a83f2-7833-49cd-81e6-830799f6a8eb",
                                "answer_extraction": "kojima-A-E",
                                "answer_extraction_template": "{instruction}\n\n{question}\n{answer_choices}\n\n{cot_trigger}{cot}\n{answer_extraction}",
                                "answer_extraction_text": "What might someone believe in if they are cleaning clothes?\nA) feminism\nB) sanitation\nC) ruined\nD) wrinkles\nE) buttons to fall off\n\nB) sanitation\nTherefore, among A through E, the answer is",
                                "answer": "B) sanitation",
                                "answer_from_choices": "B",
                                "correct_answer": true
                            }
                        ],
                        "author": "thoughtsource",
                        "date": "2023/03/17 13:40:02",
                        "api_service": "openai_chat",
                        "model": "{'name': 'gpt-4', 'temperature': 0, 'max_tokens': 512}",
                        "comment": "",
                        "annotations": []
                    },
                    {
                        "id": "9e225f8e-efcc-4e98-9e2f-86864943db22",
                        "fragments_version": "0.01",
                        "instruction": "qa-10",
                        "cot_trigger": null,
                        "cot_trigger_template": "{instruction}\n\n{question}\n{answer_choices}\n\n{cot_trigger}",
                        "prompt_text": "First think step by step - describe your plan for how to get to the right answer, written out in great detail. Then answer the question.\n\nWhat might someone believe in if they are cleaning clothes?\nA) feminism\nB) sanitation\nC) ruined\nD) wrinkles\nE) buttons to fall off\n\n",
                        "cot": "Plan:\n1. Identify the connection between cleaning clothes and beliefs.\n2. Consider common beliefs or values associated with cleaning clothes.\n3. Eliminate options that do not fit the identified beliefs or values.\n4. Choose the option that best fits the identified beliefs or values.\n\nAnswer: B) sanitation. When someone is cleaning clothes, they are likely concerned with removing dirt, stains, and bacteria to maintain cleanliness and hygiene. Therefore, the most appropriate belief or value associated with cleaning clothes is sanitation. Feminism, ruined, wrinkles, and buttons falling off are not directly related to the act of cleaning clothes.",
                        "answers": [
                            {
                                "id": "b288113f-3025-43b1-a9b3-b60f27a48ea3",
                                "answer_extraction": "kojima-A-E",
                                "answer_extraction_template": "{instruction}\n\n{question}\n{answer_choices}\n\n{cot_trigger}{cot}\n{answer_extraction}",
                                "answer_extraction_text": "First think step by step - describe your plan for how to get to the right answer, written out in great detail. Then answer the question.\n\nWhat might someone believe in if they are cleaning clothes?\nA) feminism\nB) sanitation\nC) ruined\nD) wrinkles\nE) buttons to fall off\n\nPlan:\n1. Identify the connection between cleaning clothes and beliefs.\n2. Consider common beliefs or values associated with cleaning clothes.\n3. Eliminate options that do not fit the identified beliefs or values.\n4. Choose the option that best fits the identified beliefs or values.\n\nAnswer: B) sanitation. When someone is cleaning clothes, they are likely concerned with removing dirt, stains, and bacteria to maintain cleanliness and hygiene. Therefore, the most appropriate belief or value associated with cleaning clothes is sanitation. Feminism, ruined, wrinkles, and buttons falling off are not directly related to the act of cleaning clothes.\nTherefore, among A through E, the answer is",
                                "answer": "B) sanitation.",
                                "answer_from_choices": "B",
                                "correct_answer": true
                            }
                        ],
                        "author": "thoughtsource",
                        "date": "2023/03/29 22:57:55",
                        "api_service": "openai_chat",
                        "model": "{'name': 'gpt-3.5-turbo', 'temperature': 0, 'max_tokens': 512}",
                        "comment": "",
                        "annotations": []
                    },
                    {
                        "id": "785d9da6-fab5-499d-ae96-0b1d20447a55",
                        "fragments_version": "0.01",
                        "instruction": "qa-12",
                        "cot_trigger": null,
                        "cot_trigger_template": "{instruction}\n\n{question}\n{answer_choices}\n\n{cot_trigger}",
                        "prompt_text": "Carefully read the question & work this out in a step by step way to be sure you have the right answer. Be certain to spell out your thoughts & reasoning so anyone can verify them. Spell out everything in painstaking detail & don't skip any steps!\n\nWhat might someone believe in if they are cleaning clothes?\nA) feminism\nB) sanitation\nC) ruined\nD) wrinkles\nE) buttons to fall off\n\n",
                        "cot": "If someone is cleaning clothes, it is likely that they believe in B) sanitation. The act of cleaning clothes is typically done to remove dirt, stains, and bacteria from the fabric, which is a key aspect of maintaining cleanliness and hygiene. While it is possible that someone who is cleaning clothes may also believe in other things such as feminism (if they are specifically advocating for women's rights in the context of laundry work) or the importance of preventing clothes from becoming ruined, the most fundamental belief underlying this activity is likely a commitment to keeping things clean and free from germs. Additionally, someone who is cleaning clothes may be mindful of avoiding wrinkles or preventing buttons from falling off, but these concerns are secondary to the primary goal of achieving sanitation.",
                        "answers": [
                            {
                                "id": "39522f98-ee40-46ff-8169-c35bcd61624b",
                                "answer_extraction": "kojima-A-E",
                                "answer_extraction_template": "{instruction}\n\n{question}\n{answer_choices}\n\n{cot_trigger}{cot}\n{answer_extraction}",
                                "answer_extraction_text": "Carefully read the question & work this out in a step by step way to be sure you have the right answer. Be certain to spell out your thoughts & reasoning so anyone can verify them. Spell out everything in painstaking detail & don't skip any steps!\n\nWhat might someone believe in if they are cleaning clothes?\nA) feminism\nB) sanitation\nC) ruined\nD) wrinkles\nE) buttons to fall off\n\nIf someone is cleaning clothes, it is likely that they believe in B) sanitation. The act of cleaning clothes is typically done to remove dirt, stains, and bacteria from the fabric, which is a key aspect of maintaining cleanliness and hygiene. While it is possible that someone who is cleaning clothes may also believe in other things such as feminism (if they are specifically advocating for women's rights in the context of laundry work) or the importance of preventing clothes from becoming ruined, the most fundamental belief underlying this activity is likely a commitment to keeping things clean and free from germs. Additionally, someone who is cleaning clothes may be mindful of avoiding wrinkles or preventing buttons from falling off, but these concerns are secondary to the primary goal of achieving sanitation.\nTherefore, among A through E, the answer is",
                                "answer": "B) sanitation.",
                                "answer_from_choices": "B",
                                "correct_answer": true
                            }
                        ],
                        "author": "thoughtsource",
                        "date": "2023/03/30 00:30:54",
                        "api_service": "openai_chat",
                        "model": "{'name': 'gpt-3.5-turbo', 'temperature': 0, 'max_tokens': 512}",
                        "comment": "",
                        "annotations": []
                    },
                    {
                        "id": "9f39282c-f366-4dd2-ba78-30c65c8d7471",
                        "fragments_version": "0.01",
                        "instruction": "qa-13",
                        "cot_trigger": null,
                        "cot_trigger_template": "{instruction}\n\n{question}\n{answer_choices}\n\n{cot_trigger}",
                        "prompt_text": "Instruction: First let's rephrase the question to be sure we understood it correctly. Second, let's work this out step by step by spelling out our thoughts & reasoning so anyone can verify them. Third, make sure we have the right answer.\n\nWhat might someone believe in if they are cleaning clothes?\nA) feminism\nB) sanitation\nC) ruined\nD) wrinkles\nE) buttons to fall off\n\n",
                        "cot": "Rephrased question: What belief might be associated with cleaning clothes?\n\nStep-by-step reasoning:\n\n- Cleaning clothes is a task that involves removing dirt and stains from fabric.\n- The belief associated with cleaning clothes is likely related to the importance of cleanliness and hygiene.\n- Feminism is a social and political movement advocating for gender equality, which is not directly related to cleaning clothes.\n- Sanitation is the practice of maintaining clean and healthy conditions, which is relevant to cleaning clothes.\n- Ruined is a past participle that means damaged or destroyed, which is not a belief.\n- Wrinkles are creases or folds in fabric, which are not a belief.\n- Buttons falling off is a potential consequence of poor quality or improper care of clothes, which is not a belief.\n\nTherefore, the answer is B) sanitation.",
                        "answers": [
                            {
                                "id": "cf3c1852-4c67-4d66-a02c-e7d3a0c9350b",
                                "answer_extraction": "kojima-A-E",
                                "answer_extraction_template": "{instruction}\n\n{question}\n{answer_choices}\n\n{cot_trigger}{cot}\n{answer_extraction}",
                                "answer_extraction_text": "Instruction: First let's rephrase the question to be sure we understood it correctly. Second, let's work this out step by step by spelling out our thoughts & reasoning so anyone can verify them. Third, make sure we have the right answer.\n\nWhat might someone believe in if they are cleaning clothes?\nA) feminism\nB) sanitation\nC) ruined\nD) wrinkles\nE) buttons to fall off\n\nRephrased question: What belief might be associated with cleaning clothes?\n\nStep-by-step reasoning:\n\n- Cleaning clothes is a task that involves removing dirt and stains from fabric.\n- The belief associated with cleaning clothes is likely related to the importance of cleanliness and hygiene.\n- Feminism is a social and political movement advocating for gender equality, which is not directly related to cleaning clothes.\n- Sanitation is the practice of maintaining clean and healthy conditions, which is relevant to cleaning clothes.\n- Ruined is a past participle that means damaged or destroyed, which is not a belief.\n- Wrinkles are creases or folds in fabric, which are not a belief.\n- Buttons falling off is a potential consequence of poor quality or improper care of clothes, which is not a belief.\n\nTherefore, the answer is B) sanitation.\nTherefore, among A through E, the answer is",
                                "answer": "B) sanitation.",
                                "answer_from_choices": "B",
                                "correct_answer": true
                            }
                        ],
                        "author": "thoughtsource",
                        "date": "2023/03/30 01:55:39",
                        "api_service": "openai_chat",
                        "model": "{'name': 'gpt-3.5-turbo', 'temperature': 0, 'max_tokens': 512}",
                        "comment": "",
                        "annotations": []
                    },
                    {
                        "id": "da59feeb-d0ec-4e2c-a7c8-b8e37e7e09ae",
                        "fragments_version": "0.01",
                        "instruction": "qa-16",
                        "cot_trigger": null,
                        "cot_trigger_template": "{instruction}\n\n{question}\n{answer_choices}\n\n{cot_trigger}",
                        "prompt_text": "Answer the following question through careful, concise step-by-step reasoning. First, complement the question with helpful knowledge and important additional facts. Second, generate sub-questions that are required to answer the original question, answer them until you can answer the original question.\n\nWhat might someone believe in if they are cleaning clothes?\nA) feminism\nB) sanitation\nC) ruined\nD) wrinkles\nE) buttons to fall off\n\n",
                        "cot": "Helpful knowledge: Cleaning clothes is a common household chore that involves removing dirt and stains from clothing items.\n\nSub-questions:\n1. Why do people clean clothes?\n2. What are some common beliefs or values associated with cleaning clothes?\n\nAnswering sub-question 1: People clean clothes to remove dirt, stains, and odors from clothing items. This helps to maintain the cleanliness and hygiene of the clothes, as well as prolong their lifespan.\n\nAnswering sub-question 2: There are several beliefs or values associated with cleaning clothes. These include:\n\n- Sanitation: Many people believe that cleaning clothes is important for maintaining good hygiene and preventing the spread of germs and bacteria.\n- Care and maintenance: Cleaning clothes is also seen as a way to take care of one's belongings and ensure that they last longer.\n- Appearance: Clean clothes are generally seen as more attractive and presentable than dirty or stained clothes.\n- Environmentalism: Some people may choose to clean their clothes using eco-friendly methods or products in order to reduce their impact on the environment.\n\nAnswering the original question: Based on the above sub-questions and answers, it is most likely that someone who is cleaning clothes believes in sanitation, care and maintenance, and/or appearance. While it is possible that someone who is cleaning clothes may also believe in feminism or other values, there is no direct correlation between cleaning clothes and these beliefs. The options of \"ruined\" and \"buttons to fall off\" are not beliefs, but rather potential negative outcomes of not properly cleaning clothes.",
                        "answers": [
                            {
                                "id": "5584393c-eef8-4f7d-8efa-ffe07934f84e",
                                "answer_extraction": "kojima-A-E",
                                "answer_extraction_template": "{instruction}\n\n{question}\n{answer_choices}\n\n{cot_trigger}{cot}\n{answer_extraction}",
                                "answer_extraction_text": "Answer the following question through careful, concise step-by-step reasoning. First, complement the question with helpful knowledge and important additional facts. Second, generate sub-questions that are required to answer the original question, answer them until you can answer the original question.\n\nWhat might someone believe in if they are cleaning clothes?\nA) feminism\nB) sanitation\nC) ruined\nD) wrinkles\nE) buttons to fall off\n\nHelpful knowledge: Cleaning clothes is a common household chore that involves removing dirt and stains from clothing items.\n\nSub-questions:\n1. Why do people clean clothes?\n2. What are some common beliefs or values associated with cleaning clothes?\n\nAnswering sub-question 1: People clean clothes to remove dirt, stains, and odors from clothing items. This helps to maintain the cleanliness and hygiene of the clothes, as well as prolong their lifespan.\n\nAnswering sub-question 2: There are several beliefs or values associated with cleaning clothes. These include:\n\n- Sanitation: Many people believe that cleaning clothes is important for maintaining good hygiene and preventing the spread of germs and bacteria.\n- Care and maintenance: Cleaning clothes is also seen as a way to take care of one's belongings and ensure that they last longer.\n- Appearance: Clean clothes are generally seen as more attractive and presentable than dirty or stained clothes.\n- Environmentalism: Some people may choose to clean their clothes using eco-friendly methods or products in order to reduce their impact on the environment.\n\nAnswering the original question: Based on the above sub-questions and answers, it is most likely that someone who is cleaning clothes believes in sanitation, care and maintenance, and/or appearance. While it is possible that someone who is cleaning clothes may also believe in feminism or other values, there is no direct correlation between cleaning clothes and these beliefs. The options of \"ruined\" and \"buttons to fall off\" are not beliefs, but rather potential negative outcomes of not properly cleaning clothes.\nTherefore, among A through E, the answer is",
                                "answer": "B) sanitation.",
                                "answer_from_choices": "B",
                                "correct_answer": true
                            }
                        ],
                        "author": "thoughtsource",
                        "date": "2023/03/30 03:35:16",
                        "api_service": "openai_chat",
                        "model": "{'name': 'gpt-3.5-turbo', 'temperature': 0, 'max_tokens': 512}",
                        "comment": "",
                        "annotations": []
                    },
                    {
                        "id": "7a8c2e19-e411-4ac7-b486-345c97e4cf85",
                        "fragments_version": "0.01",
                        "instruction": "qa-17",
                        "cot_trigger": null,
                        "cot_trigger_template": "{instruction}\n\n{question}\n{answer_choices}\n\n{cot_trigger}",
                        "prompt_text": "Create a dialog between a professor and a student. The student asks sub-questions to the question. The professor works them out in a step by step way and makes sure that the student understood how they got to the right answer.\n\nWhat might someone believe in if they are cleaning clothes?\nA) feminism\nB) sanitation\nC) ruined\nD) wrinkles\nE) buttons to fall off\n\n",
                        "cot": "Student: Can you explain the question again, please?\n\nProfessor: Sure. The question is asking what someone might believe in if they are cleaning clothes.\n\nStudent: Okay, so what does it mean to believe in something when cleaning clothes?\n\nProfessor: Well, it's asking what values or principles someone might hold while they are cleaning clothes. For example, if someone believes in sanitation, they might be very thorough in their cleaning to make sure everything is clean and disinfected.\n\nStudent: I see. So, what does feminism have to do with cleaning clothes?\n\nProfessor: Feminism is a belief in gender equality and the empowerment of women. While it may not directly relate to cleaning clothes, someone who believes in feminism might approach the task with a sense of equality and fairness, rather than assuming it's solely a woman's responsibility.\n\nStudent: Okay, that makes sense. And what about the option \"ruined\"?\n\nProfessor: If someone believes in the idea of \"ruined\" when cleaning clothes, they might be very careful and cautious in their cleaning, to avoid damaging or ruining the clothes.\n\nStudent: And what about \"wrinkles\"?\n\nProfessor: If someone believes in avoiding wrinkles when cleaning clothes, they might be very careful in how they handle and fold the clothes, to prevent any unnecessary creases or wrinkles.\n\nStudent: And finally, what does \"buttons to fall off\" have to do with cleaning clothes?\n\nProfessor: If someone believes in preventing buttons from falling off when cleaning clothes, they might be very careful in how they handle the clothes, to avoid any unnecessary stress on the buttons that could cause them to come loose or fall off.",
                        "answers": [
                            {
                                "id": "4bd39832-33a4-4083-9e32-554666ef1daf",
                                "answer_extraction": "kojima-A-E",
                                "answer_extraction_template": "{instruction}\n\n{question}\n{answer_choices}\n\n{cot_trigger}{cot}\n{answer_extraction}",
                                "answer_extraction_text": "Create a dialog between a professor and a student. The student asks sub-questions to the question. The professor works them out in a step by step way and makes sure that the student understood how they got to the right answer.\n\nWhat might someone believe in if they are cleaning clothes?\nA) feminism\nB) sanitation\nC) ruined\nD) wrinkles\nE) buttons to fall off\n\nStudent: Can you explain the question again, please?\n\nProfessor: Sure. The question is asking what someone might believe in if they are cleaning clothes.\n\nStudent: Okay, so what does it mean to believe in something when cleaning clothes?\n\nProfessor: Well, it's asking what values or principles someone might hold while they are cleaning clothes. For example, if someone believes in sanitation, they might be very thorough in their cleaning to make sure everything is clean and disinfected.\n\nStudent: I see. So, what does feminism have to do with cleaning clothes?\n\nProfessor: Feminism is a belief in gender equality and the empowerment of women. While it may not directly relate to cleaning clothes, someone who believes in feminism might approach the task with a sense of equality and fairness, rather than assuming it's solely a woman's responsibility.\n\nStudent: Okay, that makes sense. And what about the option \"ruined\"?\n\nProfessor: If someone believes in the idea of \"ruined\" when cleaning clothes, they might be very careful and cautious in their cleaning, to avoid damaging or ruining the clothes.\n\nStudent: And what about \"wrinkles\"?\n\nProfessor: If someone believes in avoiding wrinkles when cleaning clothes, they might be very careful in how they handle and fold the clothes, to prevent any unnecessary creases or wrinkles.\n\nStudent: And finally, what does \"buttons to fall off\" have to do with cleaning clothes?\n\nProfessor: If someone believes in preventing buttons from falling off when cleaning clothes, they might be very careful in how they handle the clothes, to avoid any unnecessary stress on the buttons that could cause them to come loose or fall off.\nTherefore, among A through E, the answer is",
                                "answer": "B) sanitation.",
                                "answer_from_choices": "B",
                                "correct_answer": true
                            }
                        ],
                        "author": "thoughtsource",
                        "date": "2023/03/30 05:41:32",
                        "api_service": "openai_chat",
                        "model": "{'name': 'gpt-3.5-turbo', 'temperature': 0, 'max_tokens': 512}",
                        "comment": "",
                        "annotations": []
                    },
                    {
                        "id": "04d020d2-2679-49b0-b327-f7932acb6558",
                        "fragments_version": "0.01",
                        "instruction": "zhou-01-ins",
                        "cot_trigger": null,
                        "cot_trigger_template": "{instruction}\n\n{question}\n{answer_choices}\n\n{cot_trigger}",
                        "prompt_text": "Instruction: Let's work this out in a step by step way to be sure we have the right answer.\n\nWhat might someone believe in if they are cleaning clothes?\nA) feminism\nB) sanitation\nC) ruined\nD) wrinkles\nE) buttons to fall off\n\n",
                        "cot": "B) sanitation",
                        "answers": [
                            {
                                "id": "15cd5535-f6ae-4749-9182-6a2d9892be5e",
                                "answer_extraction": "kojima-A-E",
                                "answer_extraction_template": "{instruction}\n\n{question}\n{answer_choices}\n\n{cot_trigger}{cot}\n{answer_extraction}",
                                "answer_extraction_text": "Instruction: Let's work this out in a step by step way to be sure we have the right answer.\n\nWhat might someone believe in if they are cleaning clothes?\nA) feminism\nB) sanitation\nC) ruined\nD) wrinkles\nE) buttons to fall off\n\nB) sanitation\nTherefore, among A through E, the answer is",
                                "answer": "B) sanitation.",
                                "answer_from_choices": "B",
                                "correct_answer": true
                            }
                        ],
                        "author": "thoughtsource",
                        "date": "2023/03/15 18:29:43",
                        "api_service": "openai_chat",
                        "model": "{'name': 'gpt-3.5-turbo', 'temperature': 0, 'max_tokens': 512}",
                        "comment": "",
                        "annotations": []
                    },
                    {
                        "id": "9f5865e5-2999-4a01-b940-91094ace2c84",
                        "fragments_version": "0.01",
                        "instruction": "zhou-01-ins",
                        "cot_trigger": null,
                        "cot_trigger_template": "{instruction}\n\n{question}\n{answer_choices}\n\n{cot_trigger}",
                        "prompt_text": "Instruction: Let's work this out in a step by step way to be sure we have the right answer.\n\nWhat might someone believe in if they are cleaning clothes?\nA) feminism\nB) sanitation\nC) ruined\nD) wrinkles\nE) buttons to fall off\n\n",
                        "cot": "B) sanitation",
                        "answers": [
                            {
                                "id": "c3a6440f-5cb1-4da7-bb33-7a47c626ffb9",
                                "answer_extraction": "kojima-A-E",
                                "answer_extraction_template": "{instruction}\n\n{question}\n{answer_choices}\n\n{cot_trigger}{cot}\n{answer_extraction}",
                                "answer_extraction_text": "Instruction: Let's work this out in a step by step way to be sure we have the right answer.\n\nWhat might someone believe in if they are cleaning clothes?\nA) feminism\nB) sanitation\nC) ruined\nD) wrinkles\nE) buttons to fall off\n\nB) sanitation\nTherefore, among A through E, the answer is",
                                "answer": "B) sanitation",
                                "answer_from_choices": "B",
                                "correct_answer": true
                            }
                        ],
                        "author": "thoughtsource",
                        "date": "2023/04/12 18:03:42",
                        "api_service": "openai_chat",
                        "model": "{'name': 'gpt-4', 'temperature': 0, 'max_tokens': 512}",
                        "comment": "",
                        "annotations": []
                    },
                    {
                        "id": "b97a76b4-6adc-4b2f-8428-e193a9390217",
                        "fragments_version": "0.01",
                        "instruction": "qa-10",
                        "cot_trigger": null,
                        "cot_trigger_template": "{instruction}\n\n{question}\n{answer_choices}\n\n{cot_trigger}",
                        "prompt_text": "First think step by step - describe your plan for how to get to the right answer, written out in great detail. Then answer the question.\n\nWhat might someone believe in if they are cleaning clothes?\nA) feminism\nB) sanitation\nC) ruined\nD) wrinkles\nE) buttons to fall off\n\n",
                        "cot": "Step 1: Read and understand the question. The question is asking what someone might believe in if they are cleaning clothes.\n\nStep 2: Go through each answer choice and evaluate if it is related to cleaning clothes.\n\nA) Feminism - This is a belief in gender equality and is not directly related to cleaning clothes.\nB) Sanitation - This is a belief in maintaining cleanliness and hygiene, which is related to cleaning clothes.\nC) Ruined - This is not a belief, but rather a state of something being damaged or destroyed, and is not related to cleaning clothes.\nD) Wrinkles - This is a characteristic of clothes, not a belief, and is not directly related to cleaning clothes.\nE) Buttons to fall off - This is a potential outcome of cleaning clothes, but not a belief.\n\nStep 3: Choose the answer that is most related to cleaning clothes.\n\nAnswer: B) Sanitation",
                        "answers": [
                            {
                                "id": "7c18526b-4447-437c-bc8f-4a77d6722feb",
                                "answer_extraction": "kojima-A-E",
                                "answer_extraction_template": "{instruction}\n\n{question}\n{answer_choices}\n\n{cot_trigger}{cot}\n{answer_extraction}",
                                "answer_extraction_text": "First think step by step - describe your plan for how to get to the right answer, written out in great detail. Then answer the question.\n\nWhat might someone believe in if they are cleaning clothes?\nA) feminism\nB) sanitation\nC) ruined\nD) wrinkles\nE) buttons to fall off\n\nStep 1: Read and understand the question. The question is asking what someone might believe in if they are cleaning clothes.\n\nStep 2: Go through each answer choice and evaluate if it is related to cleaning clothes.\n\nA) Feminism - This is a belief in gender equality and is not directly related to cleaning clothes.\nB) Sanitation - This is a belief in maintaining cleanliness and hygiene, which is related to cleaning clothes.\nC) Ruined - This is not a belief, but rather a state of something being damaged or destroyed, and is not related to cleaning clothes.\nD) Wrinkles - This is a characteristic of clothes, not a belief, and is not directly related to cleaning clothes.\nE) Buttons to fall off - This is a potential outcome of cleaning clothes, but not a belief.\n\nStep 3: Choose the answer that is most related to cleaning clothes.\n\nAnswer: B) Sanitation\nTherefore, among A through E, the answer is",
                                "answer": "B) Sanitation",
                                "answer_from_choices": "B",
                                "correct_answer": true
                            }
                        ],
                        "author": "thoughtsource",
                        "date": "2023/04/12 18:04:16",
                        "api_service": "openai_chat",
                        "model": "{'name': 'gpt-4', 'temperature': 0, 'max_tokens': 512}",
                        "comment": "",
                        "annotations": []
                    },
                    {
                        "id": "ef6203c2-1244-4957-8119-ee7b8b3c379f",
                        "fragments_version": "0.01",
                        "instruction": "qa-12",
                        "cot_trigger": null,
                        "cot_trigger_template": "{instruction}\n\n{question}\n{answer_choices}\n\n{cot_trigger}",
                        "prompt_text": "Carefully read the question & work this out in a step by step way to be sure you have the right answer. Be certain to spell out your thoughts & reasoning so anyone can verify them. Spell out everything in painstaking detail & don't skip any steps!\n\nWhat might someone believe in if they are cleaning clothes?\nA) feminism\nB) sanitation\nC) ruined\nD) wrinkles\nE) buttons to fall off\n\n",
                        "cot": "If someone is cleaning clothes, they might believe in:\n\nB) sanitation\n\nHere's the step-by-step reasoning:\n\nA) Feminism: Cleaning clothes does not necessarily relate to feminism, as it is a belief in gender equality and not specifically about household chores or cleanliness.\n\nB) Sanitation: This is the most likely answer, as cleaning clothes is directly related to maintaining cleanliness and hygiene.\n\nC) Ruined: This option does not make sense in the context of cleaning clothes, as the person is trying to improve the condition of the clothes, not ruin them.\n\nD) Wrinkles: While wrinkles might be a concern when dealing with clothes, it is not directly related to the act of cleaning them. Wrinkles are more related to ironing or folding clothes.\n\nE) Buttons to fall off: This option is also not directly related to cleaning clothes. While it is possible that buttons might fall off during the cleaning process, it is not a belief that someone would hold while cleaning clothes.\n\nTherefore, the most logical answer is B) sanitation, as it is directly related to the act of cleaning clothes and maintaining cleanliness.",
                        "answers": [
                            {
                                "id": "42c2873a-c403-4f7f-bf89-94dda4a8cfc3",
                                "answer_extraction": "kojima-A-E",
                                "answer_extraction_template": "{instruction}\n\n{question}\n{answer_choices}\n\n{cot_trigger}{cot}\n{answer_extraction}",
                                "answer_extraction_text": "Carefully read the question & work this out in a step by step way to be sure you have the right answer. Be certain to spell out your thoughts & reasoning so anyone can verify them. Spell out everything in painstaking detail & don't skip any steps!\n\nWhat might someone believe in if they are cleaning clothes?\nA) feminism\nB) sanitation\nC) ruined\nD) wrinkles\nE) buttons to fall off\n\nIf someone is cleaning clothes, they might believe in:\n\nB) sanitation\n\nHere's the step-by-step reasoning:\n\nA) Feminism: Cleaning clothes does not necessarily relate to feminism, as it is a belief in gender equality and not specifically about household chores or cleanliness.\n\nB) Sanitation: This is the most likely answer, as cleaning clothes is directly related to maintaining cleanliness and hygiene.\n\nC) Ruined: This option does not make sense in the context of cleaning clothes, as the person is trying to improve the condition of the clothes, not ruin them.\n\nD) Wrinkles: While wrinkles might be a concern when dealing with clothes, it is not directly related to the act of cleaning them. Wrinkles are more related to ironing or folding clothes.\n\nE) Buttons to fall off: This option is also not directly related to cleaning clothes. While it is possible that buttons might fall off during the cleaning process, it is not a belief that someone would hold while cleaning clothes.\n\nTherefore, the most logical answer is B) sanitation, as it is directly related to the act of cleaning clothes and maintaining cleanliness.\nTherefore, among A through E, the answer is",
                                "answer": "B) sanitation.",
                                "answer_from_choices": "B",
                                "correct_answer": true
                            }
                        ],
                        "author": "thoughtsource",
                        "date": "2023/04/12 18:04:55",
                        "api_service": "openai_chat",
                        "model": "{'name': 'gpt-4', 'temperature': 0, 'max_tokens': 512}",
                        "comment": "",
                        "annotations": []
                    },
                    {
                        "id": "80e3a53d-a27d-4281-afad-09dbf21202f0",
                        "fragments_version": "0.01",
                        "instruction": "qa-13",
                        "cot_trigger": null,
                        "cot_trigger_template": "{instruction}\n\n{question}\n{answer_choices}\n\n{cot_trigger}",
                        "prompt_text": "Instruction: First let's rephrase the question to be sure we understood it correctly. Second, let's work this out step by step by spelling out our thoughts & reasoning so anyone can verify them. Third, make sure we have the right answer.\n\nWhat might someone believe in if they are cleaning clothes?\nA) feminism\nB) sanitation\nC) ruined\nD) wrinkles\nE) buttons to fall off\n\n",
                        "cot": "First, let's rephrase the question to ensure we understand it correctly: \"If a person is washing clothes, what belief might they hold?\"\n\nNow, let's work this out step by step, spelling out our thoughts and reasoning:\n\nA) Feminism: This is a belief in gender equality and women's rights. It doesn't have a direct connection to cleaning clothes, so it's not the right answer.\n\nB) Sanitation: This is a belief in maintaining cleanliness and hygiene to prevent the spread of diseases and promote good health. Since cleaning clothes is an act of maintaining cleanliness, this could be the right answer.\n\nC) Ruined: This is not a belief, but rather a state of being damaged or destroyed. It doesn't relate to cleaning clothes, so it's not the right answer.\n\nD) Wrinkles: This is not a belief, but rather a feature of clothes or skin that can be caused by various factors, including not properly caring for clothes. It doesn't directly relate to cleaning clothes, so it's not the right answer.\n\nE) Buttons to fall off: This is not a belief, but rather a potential outcome of not properly caring for clothes. It doesn't directly relate to cleaning clothes, so it's not the right answer.\n\nBased on our analysis, the correct answer is:\n\nB) Sanitation",
                        "answers": [
                            {
                                "id": "9e4d4ee1-f33e-4d4d-a97a-e0cba7f2e209",
                                "answer_extraction": "kojima-A-E",
                                "answer_extraction_template": "{instruction}\n\n{question}\n{answer_choices}\n\n{cot_trigger}{cot}\n{answer_extraction}",
                                "answer_extraction_text": "Instruction: First let's rephrase the question to be sure we understood it correctly. Second, let's work this out step by step by spelling out our thoughts & reasoning so anyone can verify them. Third, make sure we have the right answer.\n\nWhat might someone believe in if they are cleaning clothes?\nA) feminism\nB) sanitation\nC) ruined\nD) wrinkles\nE) buttons to fall off\n\nFirst, let's rephrase the question to ensure we understand it correctly: \"If a person is washing clothes, what belief might they hold?\"\n\nNow, let's work this out step by step, spelling out our thoughts and reasoning:\n\nA) Feminism: This is a belief in gender equality and women's rights. It doesn't have a direct connection to cleaning clothes, so it's not the right answer.\n\nB) Sanitation: This is a belief in maintaining cleanliness and hygiene to prevent the spread of diseases and promote good health. Since cleaning clothes is an act of maintaining cleanliness, this could be the right answer.\n\nC) Ruined: This is not a belief, but rather a state of being damaged or destroyed. It doesn't relate to cleaning clothes, so it's not the right answer.\n\nD) Wrinkles: This is not a belief, but rather a feature of clothes or skin that can be caused by various factors, including not properly caring for clothes. It doesn't directly relate to cleaning clothes, so it's not the right answer.\n\nE) Buttons to fall off: This is not a belief, but rather a potential outcome of not properly caring for clothes. It doesn't directly relate to cleaning clothes, so it's not the right answer.\n\nBased on our analysis, the correct answer is:\n\nB) Sanitation\nTherefore, among A through E, the answer is",
                                "answer": "B) Sanitation.",
                                "answer_from_choices": "B",
                                "correct_answer": true
                            }
                        ],
                        "author": "thoughtsource",
                        "date": "2023/04/12 18:05:38",
                        "api_service": "openai_chat",
                        "model": "{'name': 'gpt-4', 'temperature': 0, 'max_tokens': 512}",
                        "comment": "",
                        "annotations": []
                    },
                    {
                        "id": "d77aed2c-b388-42d1-9e01-6f0bef214437",
                        "fragments_version": "0.01",
                        "instruction": "qa-16",
                        "cot_trigger": null,
                        "cot_trigger_template": "{instruction}\n\n{question}\n{answer_choices}\n\n{cot_trigger}",
                        "prompt_text": "Answer the following question through careful, concise step-by-step reasoning. First, complement the question with helpful knowledge and important additional facts. Second, generate sub-questions that are required to answer the original question, answer them until you can answer the original question.\n\nWhat might someone believe in if they are cleaning clothes?\nA) feminism\nB) sanitation\nC) ruined\nD) wrinkles\nE) buttons to fall off\n\n",
                        "cot": "To answer this question, let's first understand the context and the possible beliefs associated with cleaning clothes. Cleaning clothes is an activity that involves washing, drying, and sometimes ironing garments to maintain their cleanliness and appearance. This activity can be associated with beliefs related to hygiene, personal care, and presentation.\n\nNow, let's analyze each option:\n\nA) Feminism: Feminism is a belief in the social, political, and economic equality of the sexes. While it is not directly related to cleaning clothes, it could be argued that someone who believes in feminism might also believe in equal distribution of household chores, including cleaning clothes. However, this connection is not strong enough to conclude that someone cleaning clothes necessarily believes in feminism.\n\nB) Sanitation: Sanitation refers to the maintenance of clean and hygienic conditions, which is directly related to cleaning clothes. Someone who is cleaning clothes might believe in the importance of sanitation and maintaining a clean environment.\n\nC) Ruined: This option does not represent a belief. It is an adjective describing something that has been damaged or destroyed. It is not relevant to the question.\n\nD) Wrinkles: Wrinkles are creases or folds in fabric, often resulting from wear or improper storage. While someone cleaning clothes might also be concerned about wrinkles, this option does not represent a belief. It is more of a concern or preference related to clothing appearance.\n\nE) Buttons to fall off: This option also does not represent a belief. It is a concern that buttons might fall off during the cleaning process. While someone cleaning clothes might be cautious about this, it is not a belief they necessarily hold.\n\nBased on the analysis, the most likely belief someone might hold if they are cleaning clothes is:\n\nB) Sanitation",
                        "answers": [
                            {
                                "id": "b60c41e1-e567-4f8b-b5e4-0111689d9c37",
                                "answer_extraction": "kojima-A-E",
                                "answer_extraction_template": "{instruction}\n\n{question}\n{answer_choices}\n\n{cot_trigger}{cot}\n{answer_extraction}",
                                "answer_extraction_text": "Answer the following question through careful, concise step-by-step reasoning. First, complement the question with helpful knowledge and important additional facts. Second, generate sub-questions that are required to answer the original question, answer them until you can answer the original question.\n\nWhat might someone believe in if they are cleaning clothes?\nA) feminism\nB) sanitation\nC) ruined\nD) wrinkles\nE) buttons to fall off\n\nTo answer this question, let's first understand the context and the possible beliefs associated with cleaning clothes. Cleaning clothes is an activity that involves washing, drying, and sometimes ironing garments to maintain their cleanliness and appearance. This activity can be associated with beliefs related to hygiene, personal care, and presentation.\n\nNow, let's analyze each option:\n\nA) Feminism: Feminism is a belief in the social, political, and economic equality of the sexes. While it is not directly related to cleaning clothes, it could be argued that someone who believes in feminism might also believe in equal distribution of household chores, including cleaning clothes. However, this connection is not strong enough to conclude that someone cleaning clothes necessarily believes in feminism.\n\nB) Sanitation: Sanitation refers to the maintenance of clean and hygienic conditions, which is directly related to cleaning clothes. Someone who is cleaning clothes might believe in the importance of sanitation and maintaining a clean environment.\n\nC) Ruined: This option does not represent a belief. It is an adjective describing something that has been damaged or destroyed. It is not relevant to the question.\n\nD) Wrinkles: Wrinkles are creases or folds in fabric, often resulting from wear or improper storage. While someone cleaning clothes might also be concerned about wrinkles, this option does not represent a belief. It is more of a concern or preference related to clothing appearance.\n\nE) Buttons to fall off: This option also does not represent a belief. It is a concern that buttons might fall off during the cleaning process. While someone cleaning clothes might be cautious about this, it is not a belief they necessarily hold.\n\nBased on the analysis, the most likely belief someone might hold if they are cleaning clothes is:\n\nB) Sanitation\nTherefore, among A through E, the answer is",
                                "answer": "B) Sanitation.",
                                "answer_from_choices": "B",
                                "correct_answer": true
                            }
                        ],
                        "author": "thoughtsource",
                        "date": "2023/04/12 18:06:35",
                        "api_service": "openai_chat",
                        "model": "{'name': 'gpt-4', 'temperature': 0, 'max_tokens': 512}",
                        "comment": "",
                        "annotations": []
                    },
                    {
                        "id": "dd795e88-49ed-4244-ba62-94b983662a75",
                        "fragments_version": "0.01",
                        "instruction": "qa-17",
                        "cot_trigger": null,
                        "cot_trigger_template": "{instruction}\n\n{question}\n{answer_choices}\n\n{cot_trigger}",
                        "prompt_text": "Create a dialog between a professor and a student. The student asks sub-questions to the question. The professor works them out in a step by step way and makes sure that the student understood how they got to the right answer.\n\nWhat might someone believe in if they are cleaning clothes?\nA) feminism\nB) sanitation\nC) ruined\nD) wrinkles\nE) buttons to fall off\n\n",
                        "cot": "Student: I'm not sure about the answer to this question. Can you help me understand it better?\n\nProfessor: Of course! Let's break it down. The question is asking what someone might believe in if they are cleaning clothes. So, we need to think about what beliefs or values might be related to cleaning clothes.\n\nStudent: Okay, let's start with option A, feminism. How is that related to cleaning clothes?\n\nProfessor: Feminism is a belief in the equality of the sexes and the advocacy for women's rights. While it's true that historically, women have been more associated with domestic tasks like cleaning clothes, feminism itself is not directly related to the act of cleaning clothes. So, we can eliminate option A.\n\nStudent: Got it. What about option B, sanitation?\n\nProfessor: Sanitation refers to the maintenance of clean and hygienic conditions, which is important for preventing the spread of diseases and promoting overall health. Cleaning clothes is a part of maintaining sanitation, as dirty clothes can harbor bacteria and other harmful substances. So, option B seems like a good choice.\n\nStudent: That makes sense. What about option C, ruined?\n\nProfessor: \"Ruined\" means something that has been damaged or destroyed. It doesn't really relate to a belief or value associated with cleaning clothes. So, we can eliminate option C.\n\nStudent: Okay, and option D, wrinkles?\n\nProfessor: Wrinkles are the lines and creases that form in clothes when they are not properly cared for or stored. While someone who cleans clothes might also care about preventing wrinkles, it's not a belief or value in itself. So, we can eliminate option D as well.\n\nStudent: Lastly, option E, buttons to fall off?\n\nProfessor: This option seems to be suggesting that someone who cleans clothes might believe that buttons will fall off during the cleaning process. However, this is not a belief or value related to cleaning clothes, but rather a potential concern or problem. So, we can eliminate option E.\n\nStudent: So, based on our discussion, the correct answer is B) sanitation, right?\n\nProfessor: That's correct! Someone who cleans clothes likely believes in the importance of sanitation and maintaining clean and hygienic conditions. Well done!",
                        "answers": [
                            {
                                "id": "51670e24-6681-496c-a686-bcf15f7c22f1",
                                "answer_extraction": "kojima-A-E",
                                "answer_extraction_template": "{instruction}\n\n{question}\n{answer_choices}\n\n{cot_trigger}{cot}\n{answer_extraction}",
                                "answer_extraction_text": "Create a dialog between a professor and a student. The student asks sub-questions to the question. The professor works them out in a step by step way and makes sure that the student understood how they got to the right answer.\n\nWhat might someone believe in if they are cleaning clothes?\nA) feminism\nB) sanitation\nC) ruined\nD) wrinkles\nE) buttons to fall off\n\nStudent: I'm not sure about the answer to this question. Can you help me understand it better?\n\nProfessor: Of course! Let's break it down. The question is asking what someone might believe in if they are cleaning clothes. So, we need to think about what beliefs or values might be related to cleaning clothes.\n\nStudent: Okay, let's start with option A, feminism. How is that related to cleaning clothes?\n\nProfessor: Feminism is a belief in the equality of the sexes and the advocacy for women's rights. While it's true that historically, women have been more associated with domestic tasks like cleaning clothes, feminism itself is not directly related to the act of cleaning clothes. So, we can eliminate option A.\n\nStudent: Got it. What about option B, sanitation?\n\nProfessor: Sanitation refers to the maintenance of clean and hygienic conditions, which is important for preventing the spread of diseases and promoting overall health. Cleaning clothes is a part of maintaining sanitation, as dirty clothes can harbor bacteria and other harmful substances. So, option B seems like a good choice.\n\nStudent: That makes sense. What about option C, ruined?\n\nProfessor: \"Ruined\" means something that has been damaged or destroyed. It doesn't really relate to a belief or value associated with cleaning clothes. So, we can eliminate option C.\n\nStudent: Okay, and option D, wrinkles?\n\nProfessor: Wrinkles are the lines and creases that form in clothes when they are not properly cared for or stored. While someone who cleans clothes might also care about preventing wrinkles, it's not a belief or value in itself. So, we can eliminate option D as well.\n\nStudent: Lastly, option E, buttons to fall off?\n\nProfessor: This option seems to be suggesting that someone who cleans clothes might believe that buttons will fall off during the cleaning process. However, this is not a belief or value related to cleaning clothes, but rather a potential concern or problem. So, we can eliminate option E.\n\nStudent: So, based on our discussion, the correct answer is B) sanitation, right?\n\nProfessor: That's correct! Someone who cleans clothes likely believes in the importance of sanitation and maintaining clean and hygienic conditions. Well done!\nTherefore, among A through E, the answer is",
                                "answer": "B) sanitation.",
                                "answer_from_choices": "B",
                                "correct_answer": true
                            }
                        ],
                        "author": "thoughtsource",
                        "date": "2023/04/12 18:07:45",
                        "api_service": "openai_chat",
                        "model": "{'name': 'gpt-4', 'temperature': 0, 'max_tokens': 512}",
                        "comment": "",
                        "annotations": []
                    },
                    {
                        "id": "95dec864-cbd9-4a23-9cce-47d36245e544",
                        "fragments_version": "0.01",
                        "instruction": "zhou-01-ins",
                        "cot_trigger": null,
                        "cot_trigger_template": "{instruction}\n\n{question}\n{answer_choices}\n\n{cot_trigger}",
                        "prompt_text": "Instruction: Let's work this out in a step by step way to be sure we have the right answer.\n\nWhat might someone believe in if they are cleaning clothes?\nA) feminism\nB) sanitation\nC) ruined\nD) wrinkles\nE) buttons to fall off\n\n",
                        "cot": "B is the belief that sanitation is important. Sanitation is important for keeping clothes clean. Someone might believe in sanitation if they are cleaning clothes. The answer: B.",
                        "answers": [
                            {
                                "id": "0d427a14-5295-46cf-9397-948bef12ee4d",
                                "answer_extraction": "kojima-A-E",
                                "answer_extraction_template": "{instruction}\n\n{question}\n{answer_choices}\n\n{cot_trigger}{cot}\n{answer_extraction}",
                                "answer_extraction_text": "Instruction: Let's work this out in a step by step way to be sure we have the right answer.\n\nWhat might someone believe in if they are cleaning clothes?\nA) feminism\nB) sanitation\nC) ruined\nD) wrinkles\nE) buttons to fall off\n\nB is the belief that sanitation is important. Sanitation is important for keeping clothes clean. Someone might believe in sanitation if they are cleaning clothes. The answer: B.\nTherefore, among A through E, the answer is",
                                "answer": "B",
                                "answer_from_choices": "B",
                                "correct_answer": true
                            }
                        ],
                        "author": "thoughtsource",
                        "date": "2023/04/14 14:32:04",
                        "api_service": "huggingface_endpoint",
                        "model": "{'name': 'flan-T5-xxl', 'temperature': 0, 'max_tokens': 512}",
                        "comment": "",
                        "annotations": []
                    },
                    {
                        "id": "cf0bedd5-7605-4dc4-9eec-082ade3f2151",
                        "fragments_version": "0.01",
                        "instruction": "qa-10",
                        "cot_trigger": null,
                        "cot_trigger_template": "{instruction}\n\n{question}\n{answer_choices}\n\n{cot_trigger}",
                        "prompt_text": "First think step by step - describe your plan for how to get to the right answer, written out in great detail. Then answer the question.\n\nWhat might someone believe in if they are cleaning clothes?\nA) feminism\nB) sanitation\nC) ruined\nD) wrinkles\nE) buttons to fall off\n\n",
                        "cot": "B is the belief in sanitation. Sanitation is the belief that the environment should be clean. Someone might believe in sanitation if they are cleaning clothes. The answer: B.",
                        "answers": [
                            {
                                "id": "5e20fa6a-69e5-4ade-acd7-ad5a7e67b0ed",
                                "answer_extraction": "kojima-A-E",
                                "answer_extraction_template": "{instruction}\n\n{question}\n{answer_choices}\n\n{cot_trigger}{cot}\n{answer_extraction}",
                                "answer_extraction_text": "First think step by step - describe your plan for how to get to the right answer, written out in great detail. Then answer the question.\n\nWhat might someone believe in if they are cleaning clothes?\nA) feminism\nB) sanitation\nC) ruined\nD) wrinkles\nE) buttons to fall off\n\nB is the belief in sanitation. Sanitation is the belief that the environment should be clean. Someone might believe in sanitation if they are cleaning clothes. The answer: B.\nTherefore, among A through E, the answer is",
                                "answer": "B.",
                                "answer_from_choices": "B",
                                "correct_answer": true
                            }
                        ],
                        "author": "thoughtsource",
                        "date": "2023/04/14 14:32:11",
                        "api_service": "huggingface_endpoint",
                        "model": "{'name': 'flan-T5-xxl', 'temperature': 0, 'max_tokens': 512}",
                        "comment": "",
                        "annotations": []
                    },
                    {
                        "id": "e9c48e5d-ce65-4ebe-bcd4-c9a6bd521b3c",
                        "fragments_version": "0.01",
                        "instruction": "qa-12",
                        "cot_trigger": null,
                        "cot_trigger_template": "{instruction}\n\n{question}\n{answer_choices}\n\n{cot_trigger}",
                        "prompt_text": "Carefully read the question & work this out in a step by step way to be sure you have the right answer. Be certain to spell out your thoughts & reasoning so anyone can verify them. Spell out everything in painstaking detail & don't skip any steps!\n\nWhat might someone believe in if they are cleaning clothes?\nA) feminism\nB) sanitation\nC) ruined\nD) wrinkles\nE) buttons to fall off\n\n",
                        "cot": "B is the belief that sanitation is important. Sanitation is important for cleaning clothes. The answer: B.",
                        "answers": [
                            {
                                "id": "1d10cb5a-1d92-482e-97ff-1f4a2f3443c1",
                                "answer_extraction": "kojima-A-E",
                                "answer_extraction_template": "{instruction}\n\n{question}\n{answer_choices}\n\n{cot_trigger}{cot}\n{answer_extraction}",
                                "answer_extraction_text": "Carefully read the question & work this out in a step by step way to be sure you have the right answer. Be certain to spell out your thoughts & reasoning so anyone can verify them. Spell out everything in painstaking detail & don't skip any steps!\n\nWhat might someone believe in if they are cleaning clothes?\nA) feminism\nB) sanitation\nC) ruined\nD) wrinkles\nE) buttons to fall off\n\nB is the belief that sanitation is important. Sanitation is important for cleaning clothes. The answer: B.\nTherefore, among A through E, the answer is",
                                "answer": "B.",
                                "answer_from_choices": "B",
                                "correct_answer": true
                            }
                        ],
                        "author": "thoughtsource",
                        "date": "2023/04/14 14:32:16",
                        "api_service": "huggingface_endpoint",
                        "model": "{'name': 'flan-T5-xxl', 'temperature': 0, 'max_tokens': 512}",
                        "comment": "",
                        "annotations": []
                    },
                    {
                        "id": "043e6928-4c07-4794-ac9e-3927df9085f9",
                        "fragments_version": "0.01",
                        "instruction": "qa-13",
                        "cot_trigger": null,
                        "cot_trigger_template": "{instruction}\n\n{question}\n{answer_choices}\n\n{cot_trigger}",
                        "prompt_text": "Instruction: First let's rephrase the question to be sure we understood it correctly. Second, let's work this out step by step by spelling out our thoughts & reasoning so anyone can verify them. Third, make sure we have the right answer.\n\nWhat might someone believe in if they are cleaning clothes?\nA) feminism\nB) sanitation\nC) ruined\nD) wrinkles\nE) buttons to fall off\n\n",
                        "cot": "B is the belief that sanitation is important. If someone is cleaning clothes, they might believe in sanitation. The answer: B.",
                        "answers": [
                            {
                                "id": "6853b331-d4b1-4a86-964f-01dfb677a12d",
                                "answer_extraction": "kojima-A-E",
                                "answer_extraction_template": "{instruction}\n\n{question}\n{answer_choices}\n\n{cot_trigger}{cot}\n{answer_extraction}",
                                "answer_extraction_text": "Instruction: First let's rephrase the question to be sure we understood it correctly. Second, let's work this out step by step by spelling out our thoughts & reasoning so anyone can verify them. Third, make sure we have the right answer.\n\nWhat might someone believe in if they are cleaning clothes?\nA) feminism\nB) sanitation\nC) ruined\nD) wrinkles\nE) buttons to fall off\n\nB is the belief that sanitation is important. If someone is cleaning clothes, they might believe in sanitation. The answer: B.\nTherefore, among A through E, the answer is",
                                "answer": "B.",
                                "answer_from_choices": "B",
                                "correct_answer": true
                            }
                        ],
                        "author": "thoughtsource",
                        "date": "2023/04/14 14:32:21",
                        "api_service": "huggingface_endpoint",
                        "model": "{'name': 'flan-T5-xxl', 'temperature': 0, 'max_tokens': 512}",
                        "comment": "",
                        "annotations": []
                    },
                    {
                        "id": "81f1b49c-281e-4233-bb0e-4d5a951432e2",
                        "fragments_version": "0.01",
                        "instruction": "qa-16",
                        "cot_trigger": null,
                        "cot_trigger_template": "{instruction}\n\n{question}\n{answer_choices}\n\n{cot_trigger}",
                        "prompt_text": "Answer the following question through careful, concise step-by-step reasoning. First, complement the question with helpful knowledge and important additional facts. Second, generate sub-questions that are required to answer the original question, answer them until you can answer the original question.\n\nWhat might someone believe in if they are cleaning clothes?\nA) feminism\nB) sanitation\nC) ruined\nD) wrinkles\nE) buttons to fall off\n\n",
                        "cot": "B is a political philosophy that advocates for the right of women to be treated as equals to men. Women are often referred to as feminists. Feminism is a political philosophy that advocates for the right of women to be treated as equals to men. Someone might believe in feminism if they are cleaning clothes. So, the final answer is A.",
                        "answers": [
                            {
                                "id": "785dbef2-a685-4b3e-b32d-5ede1e89b8a3",
                                "answer_extraction": "kojima-A-E",
                                "answer_extraction_template": "{instruction}\n\n{question}\n{answer_choices}\n\n{cot_trigger}{cot}\n{answer_extraction}",
                                "answer_extraction_text": "Answer the following question through careful, concise step-by-step reasoning. First, complement the question with helpful knowledge and important additional facts. Second, generate sub-questions that are required to answer the original question, answer them until you can answer the original question.\n\nWhat might someone believe in if they are cleaning clothes?\nA) feminism\nB) sanitation\nC) ruined\nD) wrinkles\nE) buttons to fall off\n\nB is a political philosophy that advocates for the right of women to be treated as equals to men. Women are often referred to as feminists. Feminism is a political philosophy that advocates for the right of women to be treated as equals to men. Someone might believe in feminism if they are cleaning clothes. So, the final answer is A.\nTherefore, among A through E, the answer is",
                                "answer": "A.",
                                "answer_from_choices": "A",
                                "correct_answer": false
                            }
                        ],
                        "author": "thoughtsource",
                        "date": "2023/04/14 14:32:33",
                        "api_service": "huggingface_endpoint",
                        "model": "{'name': 'flan-T5-xxl', 'temperature': 0, 'max_tokens': 512}",
                        "comment": "",
                        "annotations": []
                    },
                    {
                        "id": "ef288c98-7bcc-467c-afdc-f3b49670abb5",
                        "fragments_version": "0.01",
                        "instruction": "qa-17",
                        "cot_trigger": null,
                        "cot_trigger_template": "{instruction}\n\n{question}\n{answer_choices}\n\n{cot_trigger}",
                        "prompt_text": "Create a dialog between a professor and a student. The student asks sub-questions to the question. The professor works them out in a step by step way and makes sure that the student understood how they got to the right answer.\n\nWhat might someone believe in if they are cleaning clothes?\nA) feminism\nB) sanitation\nC) ruined\nD) wrinkles\nE) buttons to fall off\n\n",
                        "cot": "B: sanitation. Someone might believe in sanitation if they are cleaning clothes.",
                        "answers": [
                            {
                                "id": "0f846d8f-2d44-4b77-a093-133cfedd2967",
                                "answer_extraction": "kojima-A-E",
                                "answer_extraction_template": "{instruction}\n\n{question}\n{answer_choices}\n\n{cot_trigger}{cot}\n{answer_extraction}",
                                "answer_extraction_text": "Create a dialog between a professor and a student. The student asks sub-questions to the question. The professor works them out in a step by step way and makes sure that the student understood how they got to the right answer.\n\nWhat might someone believe in if they are cleaning clothes?\nA) feminism\nB) sanitation\nC) ruined\nD) wrinkles\nE) buttons to fall off\n\nB: sanitation. Someone might believe in sanitation if they are cleaning clothes.\nTherefore, among A through E, the answer is",
                                "answer": "B.",
                                "answer_from_choices": "B",
                                "correct_answer": true
                            }
                        ],
                        "author": "thoughtsource",
                        "date": "2023/04/14 14:32:37",
                        "api_service": "huggingface_endpoint",
                        "model": "{'name': 'flan-T5-xxl', 'temperature': 0, 'max_tokens': 512}",
                        "comment": "",
                        "annotations": []
                    },
                    {
                        "id": "111c1d10-1987-400c-a84a-38776e611e21",
                        "fragments_version": "0.01",
                        "instruction": "zhou-01-ins",
                        "cot_trigger": null,
                        "cot_trigger_template": "{instruction}\n\n{question}\n{answer_choices}\n\n{cot_trigger}",
                        "prompt_text": "Instruction: Let's work this out in a step by step way to be sure we have the right answer.\n\nWhat might someone believe in if they are cleaning clothes?\nA) feminism\nB) sanitation\nC) ruined\nD) wrinkles\nE) buttons to fall off\n\n",
                        "cot": "\nB) sanitation",
                        "answers": [
                            {
                                "id": "58fa5aa6-4435-44f3-88cb-d26dc5796de6",
                                "answer_extraction": "kojima-A-E",
                                "answer_extraction_template": "{instruction}\n\n{question}\n{answer_choices}\n\n{cot_trigger}{cot}\n{answer_extraction}",
                                "answer_extraction_text": "Instruction: Let's work this out in a step by step way to be sure we have the right answer.\n\nWhat might someone believe in if they are cleaning clothes?\nA) feminism\nB) sanitation\nC) ruined\nD) wrinkles\nE) buttons to fall off\n\n\nB) sanitation\nTherefore, among A through E, the answer is",
                                "answer": " B.",
                                "answer_from_choices": "B",
                                "correct_answer": true
                            }
                        ],
                        "author": "thoughtsource",
                        "date": "2023/04/16 20:25:55",
                        "api_service": "openai",
                        "model": "{'name': 'text-davinci-002', 'temperature': 0, 'max_tokens': 512}",
                        "comment": "",
                        "annotations": []
                    },
                    {
                        "id": "a8cc0530-d20b-430a-b580-a35d13870a33",
                        "fragments_version": "0.01",
                        "instruction": "qa-10",
                        "cot_trigger": null,
                        "cot_trigger_template": "{instruction}\n\n{question}\n{answer_choices}\n\n{cot_trigger}",
                        "prompt_text": "First think step by step - describe your plan for how to get to the right answer, written out in great detail. Then answer the question.\n\nWhat might someone believe in if they are cleaning clothes?\nA) feminism\nB) sanitation\nC) ruined\nD) wrinkles\nE) buttons to fall off\n\n",
                        "cot": "\n\nThe person might believe in sanitation if they are cleaning clothes.",
                        "answers": [
                            {
                                "id": "6075bc80-683e-45df-9e6b-4a291f9a5378",
                                "answer_extraction": "kojima-A-E",
                                "answer_extraction_template": "{instruction}\n\n{question}\n{answer_choices}\n\n{cot_trigger}{cot}\n{answer_extraction}",
                                "answer_extraction_text": "First think step by step - describe your plan for how to get to the right answer, written out in great detail. Then answer the question.\n\nWhat might someone believe in if they are cleaning clothes?\nA) feminism\nB) sanitation\nC) ruined\nD) wrinkles\nE) buttons to fall off\n\n\n\nThe person might believe in sanitation if they are cleaning clothes.\nTherefore, among A through E, the answer is",
                                "answer": " B.",
                                "answer_from_choices": "B",
                                "correct_answer": true
                            }
                        ],
                        "author": "thoughtsource",
                        "date": "2023/04/16 20:25:58",
                        "api_service": "openai",
                        "model": "{'name': 'text-davinci-002', 'temperature': 0, 'max_tokens': 512}",
                        "comment": "",
                        "annotations": []
                    },
                    {
                        "id": "51ec706d-8bb8-4982-9703-55e2ab40e840",
                        "fragments_version": "0.01",
                        "instruction": "qa-12",
                        "cot_trigger": null,
                        "cot_trigger_template": "{instruction}\n\n{question}\n{answer_choices}\n\n{cot_trigger}",
                        "prompt_text": "Carefully read the question & work this out in a step by step way to be sure you have the right answer. Be certain to spell out your thoughts & reasoning so anyone can verify them. Spell out everything in painstaking detail & don't skip any steps!\n\nWhat might someone believe in if they are cleaning clothes?\nA) feminism\nB) sanitation\nC) ruined\nD) wrinkles\nE) buttons to fall off\n\n",
                        "cot": "\n\nB) sanitation",
                        "answers": [
                            {
                                "id": "2d4f4d9b-12a8-473d-81ff-8cec8d38f18c",
                                "answer_extraction": "kojima-A-E",
                                "answer_extraction_template": "{instruction}\n\n{question}\n{answer_choices}\n\n{cot_trigger}{cot}\n{answer_extraction}",
                                "answer_extraction_text": "Carefully read the question & work this out in a step by step way to be sure you have the right answer. Be certain to spell out your thoughts & reasoning so anyone can verify them. Spell out everything in painstaking detail & don't skip any steps!\n\nWhat might someone believe in if they are cleaning clothes?\nA) feminism\nB) sanitation\nC) ruined\nD) wrinkles\nE) buttons to fall off\n\n\n\nB) sanitation\nTherefore, among A through E, the answer is",
                                "answer": " B.",
                                "answer_from_choices": "B",
                                "correct_answer": true
                            }
                        ],
                        "author": "thoughtsource",
                        "date": "2023/04/16 20:26:01",
                        "api_service": "openai",
                        "model": "{'name': 'text-davinci-002', 'temperature': 0, 'max_tokens': 512}",
                        "comment": "",
                        "annotations": []
                    },
                    {
                        "id": "bc352c45-7cf4-48a5-9761-dda256d07c7c",
                        "fragments_version": "0.01",
                        "instruction": "qa-13",
                        "cot_trigger": null,
                        "cot_trigger_template": "{instruction}\n\n{question}\n{answer_choices}\n\n{cot_trigger}",
                        "prompt_text": "Instruction: First let's rephrase the question to be sure we understood it correctly. Second, let's work this out step by step by spelling out our thoughts & reasoning so anyone can verify them. Third, make sure we have the right answer.\n\nWhat might someone believe in if they are cleaning clothes?\nA) feminism\nB) sanitation\nC) ruined\nD) wrinkles\nE) buttons to fall off\n\n",
                        "cot": "\nThe question is asking for what someone might believe in if they are cleaning clothes. The answer is B) sanitation.",
                        "answers": [
                            {
                                "id": "c58f1042-effc-43ca-a9d8-c6e1cb9fabd0",
                                "answer_extraction": "kojima-A-E",
                                "answer_extraction_template": "{instruction}\n\n{question}\n{answer_choices}\n\n{cot_trigger}{cot}\n{answer_extraction}",
                                "answer_extraction_text": "Instruction: First let's rephrase the question to be sure we understood it correctly. Second, let's work this out step by step by spelling out our thoughts & reasoning so anyone can verify them. Third, make sure we have the right answer.\n\nWhat might someone believe in if they are cleaning clothes?\nA) feminism\nB) sanitation\nC) ruined\nD) wrinkles\nE) buttons to fall off\n\n\nThe question is asking for what someone might believe in if they are cleaning clothes. The answer is B) sanitation.\nTherefore, among A through E, the answer is",
                                "answer": " B) sanitation.",
                                "answer_from_choices": "B",
                                "correct_answer": true
                            }
                        ],
                        "author": "thoughtsource",
                        "date": "2023/04/16 20:26:04",
                        "api_service": "openai",
                        "model": "{'name': 'text-davinci-002', 'temperature': 0, 'max_tokens': 512}",
                        "comment": "",
                        "annotations": []
                    },
                    {
                        "id": "241ac3ef-af20-4d26-b92c-8dd8e578b6c1",
                        "fragments_version": "0.01",
                        "instruction": "qa-16",
                        "cot_trigger": null,
                        "cot_trigger_template": "{instruction}\n\n{question}\n{answer_choices}\n\n{cot_trigger}",
                        "prompt_text": "Answer the following question through careful, concise step-by-step reasoning. First, complement the question with helpful knowledge and important additional facts. Second, generate sub-questions that are required to answer the original question, answer them until you can answer the original question.\n\nWhat might someone believe in if they are cleaning clothes?\nA) feminism\nB) sanitation\nC) ruined\nD) wrinkles\nE) buttons to fall off\n\n",
                        "cot": "\n\nB) sanitation",
                        "answers": [
                            {
                                "id": "7682502c-f03c-4732-b6b7-1aa8fd8d8aee",
                                "answer_extraction": "kojima-A-E",
                                "answer_extraction_template": "{instruction}\n\n{question}\n{answer_choices}\n\n{cot_trigger}{cot}\n{answer_extraction}",
                                "answer_extraction_text": "Answer the following question through careful, concise step-by-step reasoning. First, complement the question with helpful knowledge and important additional facts. Second, generate sub-questions that are required to answer the original question, answer them until you can answer the original question.\n\nWhat might someone believe in if they are cleaning clothes?\nA) feminism\nB) sanitation\nC) ruined\nD) wrinkles\nE) buttons to fall off\n\n\n\nB) sanitation\nTherefore, among A through E, the answer is",
                                "answer": " B.",
                                "answer_from_choices": "B",
                                "correct_answer": true
                            }
                        ],
                        "author": "thoughtsource",
                        "date": "2023/04/16 20:26:07",
                        "api_service": "openai",
                        "model": "{'name': 'text-davinci-002', 'temperature': 0, 'max_tokens': 512}",
                        "comment": "",
                        "annotations": []
                    },
                    {
                        "id": "ed6b9509-e5b1-4d7e-be60-9d811d8fbd66",
                        "fragments_version": "0.01",
                        "instruction": "qa-17",
                        "cot_trigger": null,
                        "cot_trigger_template": "{instruction}\n\n{question}\n{answer_choices}\n\n{cot_trigger}",
                        "prompt_text": "Create a dialog between a professor and a student. The student asks sub-questions to the question. The professor works them out in a step by step way and makes sure that the student understood how they got to the right answer.\n\nWhat might someone believe in if they are cleaning clothes?\nA) feminism\nB) sanitation\nC) ruined\nD) wrinkles\nE) buttons to fall off\n\n",
                        "cot": "\n\nStudent: I don't understand the question. What do you mean by \"believe in?\" \n\nProfessor: Okay, let me break it down for you. If you are cleaning clothes, what might you be trying to achieve? \n\nStudent: I guess I would be trying to get them clean. \n\nProfessor: Right. And what would you need to do to get them clean? \n\nStudent: I would need to wash them. \n\nProfessor: Exactly. Now, what do you think would happen if you didn't wash your clothes? \n\nStudent: I guess they would get dirty. \n\nProfessor: Right. So, if you are trying to achieve cleanliness, you would need to wash your clothes. Therefore, option B, sanitation, is the correct answer.",
                        "answers": [
                            {
                                "id": "7a426745-6391-4dbf-9fbc-8461b96a1496",
                                "answer_extraction": "kojima-A-E",
                                "answer_extraction_template": "{instruction}\n\n{question}\n{answer_choices}\n\n{cot_trigger}{cot}\n{answer_extraction}",
                                "answer_extraction_text": "Create a dialog between a professor and a student. The student asks sub-questions to the question. The professor works them out in a step by step way and makes sure that the student understood how they got to the right answer.\n\nWhat might someone believe in if they are cleaning clothes?\nA) feminism\nB) sanitation\nC) ruined\nD) wrinkles\nE) buttons to fall off\n\n\n\nStudent: I don't understand the question. What do you mean by \"believe in?\" \n\nProfessor: Okay, let me break it down for you. If you are cleaning clothes, what might you be trying to achieve? \n\nStudent: I guess I would be trying to get them clean. \n\nProfessor: Right. And what would you need to do to get them clean? \n\nStudent: I would need to wash them. \n\nProfessor: Exactly. Now, what do you think would happen if you didn't wash your clothes? \n\nStudent: I guess they would get dirty. \n\nProfessor: Right. So, if you are trying to achieve cleanliness, you would need to wash your clothes. Therefore, option B, sanitation, is the correct answer.\nTherefore, among A through E, the answer is",
                                "answer": " B.",
                                "answer_from_choices": "B",
                                "correct_answer": true
                            }
                        ],
                        "author": "thoughtsource",
                        "date": "2023/04/16 20:26:13",
                        "api_service": "openai",
                        "model": "{'name': 'text-davinci-002', 'temperature': 0, 'max_tokens': 512}",
                        "comment": "",
                        "annotations": []
                    },
                    {
                        "id": "15895136-c7db-4cb4-ac8b-58933e7c77b8",
                        "fragments_version": "0.01",
                        "instruction": "zhou-01-ins",
                        "cot_trigger": null,
                        "cot_trigger_template": "{instruction}\n\n{question}\n{answer_choices}\n\n{cot_trigger}",
                        "prompt_text": "Instruction: Let's work this out in a step by step way to be sure we have the right answer.\n\nWhat might someone believe in if they are cleaning clothes?\nA) feminism\nB) sanitation\nC) ruined\nD) wrinkles\nE) buttons to fall off\n\n",
                        "cot": "\nB) sanitation",
                        "answers": [
                            {
                                "id": "c865d66b-2f0f-4079-bd32-8a5481c8e9ae",
                                "answer_extraction": "kojima-A-E",
                                "answer_extraction_template": "{instruction}\n\n{question}\n{answer_choices}\n\n{cot_trigger}{cot}\n{answer_extraction}",
                                "answer_extraction_text": "Instruction: Let's work this out in a step by step way to be sure we have the right answer.\n\nWhat might someone believe in if they are cleaning clothes?\nA) feminism\nB) sanitation\nC) ruined\nD) wrinkles\nE) buttons to fall off\n\n\nB) sanitation\nTherefore, among A through E, the answer is",
                                "answer": " B",
                                "answer_from_choices": "B",
                                "correct_answer": true
                            }
                        ],
                        "author": "thoughtsource",
                        "date": "2023/04/16 22:14:24",
                        "api_service": "cohere",
                        "model": "{'name': 'command-xlarge-nightly', 'temperature': 0, 'max_tokens': 512}",
                        "comment": "",
                        "annotations": []
                    },
                    {
                        "id": "9ea57a41-cf11-462a-9a1a-283f5606b4ea",
                        "fragments_version": "0.01",
                        "instruction": "qa-10",
                        "cot_trigger": null,
                        "cot_trigger_template": "{instruction}\n\n{question}\n{answer_choices}\n\n{cot_trigger}",
                        "prompt_text": "First think step by step - describe your plan for how to get to the right answer, written out in great detail. Then answer the question.\n\nWhat might someone believe in if they are cleaning clothes?\nA) feminism\nB) sanitation\nC) ruined\nD) wrinkles\nE) buttons to fall off\n\n",
                        "cot": "\nPeople might believe in sanitation if they are cleaning clothes.",
                        "answers": [
                            {
                                "id": "929d1581-6fad-4b5d-8d51-dc229d591b75",
                                "answer_extraction": "kojima-A-E",
                                "answer_extraction_template": "{instruction}\n\n{question}\n{answer_choices}\n\n{cot_trigger}{cot}\n{answer_extraction}",
                                "answer_extraction_text": "First think step by step - describe your plan for how to get to the right answer, written out in great detail. Then answer the question.\n\nWhat might someone believe in if they are cleaning clothes?\nA) feminism\nB) sanitation\nC) ruined\nD) wrinkles\nE) buttons to fall off\n\n\nPeople might believe in sanitation if they are cleaning clothes.\nTherefore, among A through E, the answer is",
                                "answer": " B.",
                                "answer_from_choices": "B",
                                "correct_answer": true
                            }
                        ],
                        "author": "thoughtsource",
                        "date": "2023/04/16 22:14:27",
                        "api_service": "cohere",
                        "model": "{'name': 'command-xlarge-nightly', 'temperature': 0, 'max_tokens': 512}",
                        "comment": "",
                        "annotations": []
                    },
                    {
                        "id": "bdc6ce57-82b9-4a4e-907a-899d04f312e1",
                        "fragments_version": "0.01",
                        "instruction": "qa-12",
                        "cot_trigger": null,
                        "cot_trigger_template": "{instruction}\n\n{question}\n{answer_choices}\n\n{cot_trigger}",
                        "prompt_text": "Carefully read the question & work this out in a step by step way to be sure you have the right answer. Be certain to spell out your thoughts & reasoning so anyone can verify them. Spell out everything in painstaking detail & don't skip any steps!\n\nWhat might someone believe in if they are cleaning clothes?\nA) feminism\nB) sanitation\nC) ruined\nD) wrinkles\nE) buttons to fall off\n\n",
                        "cot": "\nPeople believe in sanitation. Sanitation is the practice of keeping things clean. Cleaning clothes is a way to keep them clean.\nSo, the answer is B.",
                        "answers": [
                            {
                                "id": "871e8853-5a30-46e9-9921-75c404473276",
                                "answer_extraction": "kojima-A-E",
                                "answer_extraction_template": "{instruction}\n\n{question}\n{answer_choices}\n\n{cot_trigger}{cot}\n{answer_extraction}",
                                "answer_extraction_text": "Carefully read the question & work this out in a step by step way to be sure you have the right answer. Be certain to spell out your thoughts & reasoning so anyone can verify them. Spell out everything in painstaking detail & don't skip any steps!\n\nWhat might someone believe in if they are cleaning clothes?\nA) feminism\nB) sanitation\nC) ruined\nD) wrinkles\nE) buttons to fall off\n\n\nPeople believe in sanitation. Sanitation is the practice of keeping things clean. Cleaning clothes is a way to keep them clean.\nSo, the answer is B.\nTherefore, among A through E, the answer is",
                                "answer": " B.",
                                "answer_from_choices": "B",
                                "correct_answer": true
                            }
                        ],
                        "author": "thoughtsource",
                        "date": "2023/04/16 22:14:40",
                        "api_service": "cohere",
                        "model": "{'name': 'command-xlarge-nightly', 'temperature': 0, 'max_tokens': 512}",
                        "comment": "",
                        "annotations": []
                    },
                    {
                        "id": "b1a8cd8b-3bac-44e5-9c97-2c2e2df96f60",
                        "fragments_version": "0.01",
                        "instruction": "qa-13",
                        "cot_trigger": null,
                        "cot_trigger_template": "{instruction}\n\n{question}\n{answer_choices}\n\n{cot_trigger}",
                        "prompt_text": "Instruction: First let's rephrase the question to be sure we understood it correctly. Second, let's work this out step by step by spelling out our thoughts & reasoning so anyone can verify them. Third, make sure we have the right answer.\n\nWhat might someone believe in if they are cleaning clothes?\nA) feminism\nB) sanitation\nC) ruined\nD) wrinkles\nE) buttons to fall off\n\n",
                        "cot": "\nPeople believe in cleanliness. Cleaning clothes is a way to achieve cleanliness.\nTherefore, the final answer is B.",
                        "answers": [
                            {
                                "id": "e0200ea2-dde2-4a5b-b134-e9a987116598",
                                "answer_extraction": "kojima-A-E",
                                "answer_extraction_template": "{instruction}\n\n{question}\n{answer_choices}\n\n{cot_trigger}{cot}\n{answer_extraction}",
                                "answer_extraction_text": "Instruction: First let's rephrase the question to be sure we understood it correctly. Second, let's work this out step by step by spelling out our thoughts & reasoning so anyone can verify them. Third, make sure we have the right answer.\n\nWhat might someone believe in if they are cleaning clothes?\nA) feminism\nB) sanitation\nC) ruined\nD) wrinkles\nE) buttons to fall off\n\n\nPeople believe in cleanliness. Cleaning clothes is a way to achieve cleanliness.\nTherefore, the final answer is B.\nTherefore, among A through E, the answer is",
                                "answer": " B.",
                                "answer_from_choices": "B",
                                "correct_answer": true
                            }
                        ],
                        "author": "thoughtsource",
                        "date": "2023/04/16 22:14:44",
                        "api_service": "cohere",
                        "model": "{'name': 'command-xlarge-nightly', 'temperature': 0, 'max_tokens': 512}",
                        "comment": "",
                        "annotations": []
                    },
                    {
                        "id": "6a46c0bc-7620-4922-9fc4-68c12b45b2bc",
                        "fragments_version": "0.01",
                        "instruction": "qa-16",
                        "cot_trigger": null,
                        "cot_trigger_template": "{instruction}\n\n{question}\n{answer_choices}\n\n{cot_trigger}",
                        "prompt_text": "Answer the following question through careful, concise step-by-step reasoning. First, complement the question with helpful knowledge and important additional facts. Second, generate sub-questions that are required to answer the original question, answer them until you can answer the original question.\n\nWhat might someone believe in if they are cleaning clothes?\nA) feminism\nB) sanitation\nC) ruined\nD) wrinkles\nE) buttons to fall off\n\n",
                        "cot": "\nA person might believe in sanitation if they are cleaning clothes.\nSo, the answer is B.",
                        "answers": [
                            {
                                "id": "eef0778f-4ccc-4284-ae39-55eb8ecd7700",
                                "answer_extraction": "kojima-A-E",
                                "answer_extraction_template": "{instruction}\n\n{question}\n{answer_choices}\n\n{cot_trigger}{cot}\n{answer_extraction}",
                                "answer_extraction_text": "Answer the following question through careful, concise step-by-step reasoning. First, complement the question with helpful knowledge and important additional facts. Second, generate sub-questions that are required to answer the original question, answer them until you can answer the original question.\n\nWhat might someone believe in if they are cleaning clothes?\nA) feminism\nB) sanitation\nC) ruined\nD) wrinkles\nE) buttons to fall off\n\n\nA person might believe in sanitation if they are cleaning clothes.\nSo, the answer is B.\nTherefore, among A through E, the answer is",
                                "answer": " B.",
                                "answer_from_choices": "B",
                                "correct_answer": true
                            }
                        ],
                        "author": "thoughtsource",
                        "date": "2023/04/16 22:14:47",
                        "api_service": "cohere",
                        "model": "{'name': 'command-xlarge-nightly', 'temperature': 0, 'max_tokens': 512}",
                        "comment": "",
                        "annotations": []
                    },
                    {
                        "id": "41127c40-22d7-45ff-af60-c29cfc183155",
                        "fragments_version": "0.01",
                        "instruction": "qa-17",
                        "cot_trigger": null,
                        "cot_trigger_template": "{instruction}\n\n{question}\n{answer_choices}\n\n{cot_trigger}",
                        "prompt_text": "Create a dialog between a professor and a student. The student asks sub-questions to the question. The professor works them out in a step by step way and makes sure that the student understood how they got to the right answer.\n\nWhat might someone believe in if they are cleaning clothes?\nA) feminism\nB) sanitation\nC) ruined\nD) wrinkles\nE) buttons to fall off\n\n",
                        "cot": "\nA) feminism",
                        "answers": [
                            {
                                "id": "529f17b3-10f3-4a43-b597-c31d749d0331",
                                "answer_extraction": "kojima-A-E",
                                "answer_extraction_template": "{instruction}\n\n{question}\n{answer_choices}\n\n{cot_trigger}{cot}\n{answer_extraction}",
                                "answer_extraction_text": "Create a dialog between a professor and a student. The student asks sub-questions to the question. The professor works them out in a step by step way and makes sure that the student understood how they got to the right answer.\n\nWhat might someone believe in if they are cleaning clothes?\nA) feminism\nB) sanitation\nC) ruined\nD) wrinkles\nE) buttons to fall off\n\n\nA) feminism\nTherefore, among A through E, the answer is",
                                "answer": "\nB) sanitation",
                                "answer_from_choices": "B",
                                "correct_answer": true
                            }
                        ],
                        "author": "thoughtsource",
                        "date": "2023/04/16 22:14:54",
                        "api_service": "cohere",
                        "model": "{'name': 'command-xlarge-nightly', 'temperature': 0, 'max_tokens': 512}",
                        "comment": "",
                        "annotations": []
                    },
                    {
                        "id": "8f9588ff-faa9-4609-9dbd-453a9aeaf431",
                        "fragments_version": "0.01",
                        "instruction": "zhou-01-ins",
                        "cot_trigger": null,
                        "cot_trigger_template": "{instruction}\n\n{question}\n{answer_choices}\n\n{cot_trigger}",
                        "prompt_text": "Instruction: Let's work this out in a step by step way to be sure we have the right answer.\n\nWhat might someone believe in if they are cleaning clothes?\nA) feminism\nB) sanitation\nC) ruined\nD) wrinkles\nE) buttons to fall off\n\n",
                        "cot": "\nAnswer: B) sanitation",
                        "answers": [
                            {
                                "id": "f306a2fc-7ea4-4b00-abfa-28201fadfad6",
                                "answer_extraction": "kojima-A-E",
                                "answer_extraction_template": "{instruction}\n\n{question}\n{answer_choices}\n\n{cot_trigger}{cot}\n{answer_extraction}",
                                "answer_extraction_text": "Instruction: Let's work this out in a step by step way to be sure we have the right answer.\n\nWhat might someone believe in if they are cleaning clothes?\nA) feminism\nB) sanitation\nC) ruined\nD) wrinkles\nE) buttons to fall off\n\n\nAnswer: B) sanitation\nTherefore, among A through E, the answer is",
                                "answer": " B) sanitation. Someone who is cleaning clothes might believe in the importance of sanitation, which is the practice of keeping things clean and hygienic.",
                                "answer_from_choices": "B",
                                "correct_answer": true
                            }
                        ],
                        "author": "thoughtsource",
                        "date": "2023/04/17 13:49:36",
                        "api_service": "openai",
                        "model": "{'name': 'text-davinci-003', 'temperature': 0, 'max_tokens': 512}",
                        "comment": "",
                        "annotations": []
                    },
                    {
                        "id": "8618da4f-58a7-4446-b343-41fb7238a8c8",
                        "fragments_version": "0.01",
                        "instruction": "qa-10",
                        "cot_trigger": null,
                        "cot_trigger_template": "{instruction}\n\n{question}\n{answer_choices}\n\n{cot_trigger}",
                        "prompt_text": "First think step by step - describe your plan for how to get to the right answer, written out in great detail. Then answer the question.\n\nWhat might someone believe in if they are cleaning clothes?\nA) feminism\nB) sanitation\nC) ruined\nD) wrinkles\nE) buttons to fall off\n\n",
                        "cot": "\nStep 1: Read the question and the answer choices.\n\nStep 2: Determine what type of answer is being asked for. In this case, it appears to be a belief, so the answer should be a noun.\n\nStep 3: Eliminate any answer choices that are not nouns. In this case, that would be C) ruined.\n\nStep 4: Consider the remaining answer choices and determine which one best fits the context of the question. In this case, the best answer would be B) sanitation, as someone who is cleaning clothes would likely believe in the importance of sanitation.",
                        "answers": [
                            {
                                "id": "e8bb0b1e-99a1-4be9-bcf3-f38412edaad9",
                                "answer_extraction": "kojima-A-E",
                                "answer_extraction_template": "{instruction}\n\n{question}\n{answer_choices}\n\n{cot_trigger}{cot}\n{answer_extraction}",
                                "answer_extraction_text": "First think step by step - describe your plan for how to get to the right answer, written out in great detail. Then answer the question.\n\nWhat might someone believe in if they are cleaning clothes?\nA) feminism\nB) sanitation\nC) ruined\nD) wrinkles\nE) buttons to fall off\n\n\nStep 1: Read the question and the answer choices.\n\nStep 2: Determine what type of answer is being asked for. In this case, it appears to be a belief, so the answer should be a noun.\n\nStep 3: Eliminate any answer choices that are not nouns. In this case, that would be C) ruined.\n\nStep 4: Consider the remaining answer choices and determine which one best fits the context of the question. In this case, the best answer would be B) sanitation, as someone who is cleaning clothes would likely believe in the importance of sanitation.\nTherefore, among A through E, the answer is",
                                "answer": " B) sanitation.",
                                "answer_from_choices": "B",
                                "correct_answer": true
                            }
                        ],
                        "author": "thoughtsource",
                        "date": "2023/04/17 13:49:43",
                        "api_service": "openai",
                        "model": "{'name': 'text-davinci-003', 'temperature': 0, 'max_tokens': 512}",
                        "comment": "",
                        "annotations": []
                    },
                    {
                        "id": "b858cdec-b969-4ecb-8666-9ed2aaea9246",
                        "fragments_version": "0.01",
                        "instruction": "qa-12",
                        "cot_trigger": null,
                        "cot_trigger_template": "{instruction}\n\n{question}\n{answer_choices}\n\n{cot_trigger}",
                        "prompt_text": "Carefully read the question & work this out in a step by step way to be sure you have the right answer. Be certain to spell out your thoughts & reasoning so anyone can verify them. Spell out everything in painstaking detail & don't skip any steps!\n\nWhat might someone believe in if they are cleaning clothes?\nA) feminism\nB) sanitation\nC) ruined\nD) wrinkles\nE) buttons to fall off\n\n",
                        "cot": "\nThe correct answer is B) sanitation.\n\nTo arrive at this answer, one must consider the context of the question. Cleaning clothes implies that the person is engaging in a task that requires the removal of dirt, stains, and other contaminants from the fabric. Therefore, the belief that would be most relevant to this task is sanitation, which is the practice of keeping things clean and free from germs and other contaminants. This is in contrast to the other options, which are not related to the task of cleaning clothes.",
                        "answers": [
                            {
                                "id": "26cf0059-7815-4fba-a715-01463838f680",
                                "answer_extraction": "kojima-A-E",
                                "answer_extraction_template": "{instruction}\n\n{question}\n{answer_choices}\n\n{cot_trigger}{cot}\n{answer_extraction}",
                                "answer_extraction_text": "Carefully read the question & work this out in a step by step way to be sure you have the right answer. Be certain to spell out your thoughts & reasoning so anyone can verify them. Spell out everything in painstaking detail & don't skip any steps!\n\nWhat might someone believe in if they are cleaning clothes?\nA) feminism\nB) sanitation\nC) ruined\nD) wrinkles\nE) buttons to fall off\n\n\nThe correct answer is B) sanitation.\n\nTo arrive at this answer, one must consider the context of the question. Cleaning clothes implies that the person is engaging in a task that requires the removal of dirt, stains, and other contaminants from the fabric. Therefore, the belief that would be most relevant to this task is sanitation, which is the practice of keeping things clean and free from germs and other contaminants. This is in contrast to the other options, which are not related to the task of cleaning clothes.\nTherefore, among A through E, the answer is",
                                "answer": " B) sanitation.",
                                "answer_from_choices": "B",
                                "correct_answer": true
                            }
                        ],
                        "author": "thoughtsource",
                        "date": "2023/04/17 13:49:50",
                        "api_service": "openai",
                        "model": "{'name': 'text-davinci-003', 'temperature': 0, 'max_tokens': 512}",
                        "comment": "",
                        "annotations": []
                    },
                    {
                        "id": "a74374a1-4784-470c-a0b3-49a8ce45c2b4",
                        "fragments_version": "0.01",
                        "instruction": "qa-13",
                        "cot_trigger": null,
                        "cot_trigger_template": "{instruction}\n\n{question}\n{answer_choices}\n\n{cot_trigger}",
                        "prompt_text": "Instruction: First let's rephrase the question to be sure we understood it correctly. Second, let's work this out step by step by spelling out our thoughts & reasoning so anyone can verify them. Third, make sure we have the right answer.\n\nWhat might someone believe in if they are cleaning clothes?\nA) feminism\nB) sanitation\nC) ruined\nD) wrinkles\nE) buttons to fall off\n\n",
                        "cot": "\nAnswer: B) sanitation\n\nExplanation: The question is asking what someone might believe in if they are cleaning clothes. The answer would be sanitation, as this is the practice of keeping things clean and hygienic. Feminism, ruined, wrinkles, and buttons to fall off are not related to cleaning clothes.",
                        "answers": [
                            {
                                "id": "19086cbc-5776-4193-bc53-40ce356ebd95",
                                "answer_extraction": "kojima-A-E",
                                "answer_extraction_template": "{instruction}\n\n{question}\n{answer_choices}\n\n{cot_trigger}{cot}\n{answer_extraction}",
                                "answer_extraction_text": "Instruction: First let's rephrase the question to be sure we understood it correctly. Second, let's work this out step by step by spelling out our thoughts & reasoning so anyone can verify them. Third, make sure we have the right answer.\n\nWhat might someone believe in if they are cleaning clothes?\nA) feminism\nB) sanitation\nC) ruined\nD) wrinkles\nE) buttons to fall off\n\n\nAnswer: B) sanitation\n\nExplanation: The question is asking what someone might believe in if they are cleaning clothes. The answer would be sanitation, as this is the practice of keeping things clean and hygienic. Feminism, ruined, wrinkles, and buttons to fall off are not related to cleaning clothes.\nTherefore, among A through E, the answer is",
                                "answer": " B) sanitation.",
                                "answer_from_choices": "B",
                                "correct_answer": true
                            }
                        ],
                        "author": "thoughtsource",
                        "date": "2023/04/17 13:49:55",
                        "api_service": "openai",
                        "model": "{'name': 'text-davinci-003', 'temperature': 0, 'max_tokens': 512}",
                        "comment": "",
                        "annotations": []
                    },
                    {
                        "id": "1d869a7d-2a21-49e7-8b37-20380b1044e4",
                        "fragments_version": "0.01",
                        "instruction": "qa-16",
                        "cot_trigger": null,
                        "cot_trigger_template": "{instruction}\n\n{question}\n{answer_choices}\n\n{cot_trigger}",
                        "prompt_text": "Answer the following question through careful, concise step-by-step reasoning. First, complement the question with helpful knowledge and important additional facts. Second, generate sub-questions that are required to answer the original question, answer them until you can answer the original question.\n\nWhat might someone believe in if they are cleaning clothes?\nA) feminism\nB) sanitation\nC) ruined\nD) wrinkles\nE) buttons to fall off\n\n",
                        "cot": "\nB) sanitation\n\nSomeone might believe in sanitation if they are cleaning clothes. This means they would believe in the importance of keeping their clothes clean and free of dirt, bacteria, and other contaminants. They would also likely believe in the importance of using the right cleaning products and techniques to ensure their clothes are properly cleaned. Additionally, they would likely believe in the importance of following the instructions on the labels of the cleaning products they use, as well as any other instructions related to the care of their clothes.",
                        "answers": [
                            {
                                "id": "faa79fbc-412a-4a60-a4c6-80102a386744",
                                "answer_extraction": "kojima-A-E",
                                "answer_extraction_template": "{instruction}\n\n{question}\n{answer_choices}\n\n{cot_trigger}{cot}\n{answer_extraction}",
                                "answer_extraction_text": "Answer the following question through careful, concise step-by-step reasoning. First, complement the question with helpful knowledge and important additional facts. Second, generate sub-questions that are required to answer the original question, answer them until you can answer the original question.\n\nWhat might someone believe in if they are cleaning clothes?\nA) feminism\nB) sanitation\nC) ruined\nD) wrinkles\nE) buttons to fall off\n\n\nB) sanitation\n\nSomeone might believe in sanitation if they are cleaning clothes. This means they would believe in the importance of keeping their clothes clean and free of dirt, bacteria, and other contaminants. They would also likely believe in the importance of using the right cleaning products and techniques to ensure their clothes are properly cleaned. Additionally, they would likely believe in the importance of following the instructions on the labels of the cleaning products they use, as well as any other instructions related to the care of their clothes.\nTherefore, among A through E, the answer is",
                                "answer": " B) sanitation.",
                                "answer_from_choices": "B",
                                "correct_answer": true
                            }
                        ],
                        "author": "thoughtsource",
                        "date": "2023/04/17 13:50:01",
                        "api_service": "openai",
                        "model": "{'name': 'text-davinci-003', 'temperature': 0, 'max_tokens': 512}",
                        "comment": "",
                        "annotations": []
                    },
                    {
                        "id": "58f0f08d-c71c-4b28-b4f8-f8b6271e9c80",
                        "fragments_version": "0.01",
                        "instruction": "qa-17",
                        "cot_trigger": null,
                        "cot_trigger_template": "{instruction}\n\n{question}\n{answer_choices}\n\n{cot_trigger}",
                        "prompt_text": "Create a dialog between a professor and a student. The student asks sub-questions to the question. The professor works them out in a step by step way and makes sure that the student understood how they got to the right answer.\n\nWhat might someone believe in if they are cleaning clothes?\nA) feminism\nB) sanitation\nC) ruined\nD) wrinkles\nE) buttons to fall off\n\n",
                        "cot": "\nStudent: What might someone believe in if they are cleaning clothes?\n\nProfessor: That's a great question. Are you asking what kind of belief system someone might have while cleaning clothes, or what kind of cleaning process they might use?\n\nStudent: What kind of cleaning process they might use.\n\nProfessor: Ah, okay. Well, they might believe in the importance of sanitation, which means making sure the clothes are free of dirt and bacteria. They might also believe in removing wrinkles, so the clothes look neat and presentable. And they might believe in making sure buttons don't fall off, so the clothes stay in good condition. So the answer is B) sanitation. Does that make sense?",
                        "answers": [
                            {
                                "id": "4096711e-e5dd-41a6-b6aa-a7c58b3ccaf5",
                                "answer_extraction": "kojima-A-E",
                                "answer_extraction_template": "{instruction}\n\n{question}\n{answer_choices}\n\n{cot_trigger}{cot}\n{answer_extraction}",
                                "answer_extraction_text": "Create a dialog between a professor and a student. The student asks sub-questions to the question. The professor works them out in a step by step way and makes sure that the student understood how they got to the right answer.\n\nWhat might someone believe in if they are cleaning clothes?\nA) feminism\nB) sanitation\nC) ruined\nD) wrinkles\nE) buttons to fall off\n\n\nStudent: What might someone believe in if they are cleaning clothes?\n\nProfessor: That's a great question. Are you asking what kind of belief system someone might have while cleaning clothes, or what kind of cleaning process they might use?\n\nStudent: What kind of cleaning process they might use.\n\nProfessor: Ah, okay. Well, they might believe in the importance of sanitation, which means making sure the clothes are free of dirt and bacteria. They might also believe in removing wrinkles, so the clothes look neat and presentable. And they might believe in making sure buttons don't fall off, so the clothes stay in good condition. So the answer is B) sanitation. Does that make sense?\nTherefore, among A through E, the answer is",
                                "answer": " B) sanitation.",
                                "answer_from_choices": "B",
                                "correct_answer": true
                            }
                        ],
                        "author": "thoughtsource",
                        "date": "2023/04/17 13:50:08",
                        "api_service": "openai",
                        "model": "{'name': 'text-davinci-003', 'temperature': 0, 'max_tokens': 512}",
                        "comment": "",
                        "annotations": []
                    },
                    {
                        "id": "0fa5dba9-7cb2-4ede-9aa8-1b8340e02dbb",
                        "fragments_version": "0.01",
                        "instruction": "refl-01",
                        "cot_trigger": null,
                        "cot_trigger_template": "{instruction}\n\n{question}\n{answer_choices}\n\n{cot_trigger}",
                        "prompt_text": "Answer the question, then critique the answer. Based on the critique, reconsider the other answer options and give a single final answer.\n\nWhat might someone believe in if they are cleaning clothes?\nA) feminism\nB) sanitation\nC) ruined\nD) wrinkles\nE) buttons to fall off\n\n",
                        "cot": "\nB) sanitation",
                        "answers": [
                            {
                                "id": "3f322a5e-c5eb-4647-9bb6-67e108f1d96f",
                                "answer_extraction": "kojima-A-E",
                                "answer_extraction_template": "{instruction}\n\n{question}\n{answer_choices}\n\n{cot_trigger}{cot}\n{answer_extraction}",
                                "answer_extraction_text": "Answer the question, then critique the answer. Based on the critique, reconsider the other answer options and give a single final answer.\n\nWhat might someone believe in if they are cleaning clothes?\nA) feminism\nB) sanitation\nC) ruined\nD) wrinkles\nE) buttons to fall off\n\n\nB) sanitation\nTherefore, among A through E, the answer is",
                                "answer": " B",
                                "answer_from_choices": "B",
                                "correct_answer": true
                            }
                        ],
                        "author": "thoughtsource",
                        "date": "2023/04/17 17:02:28",
                        "api_service": "cohere",
                        "model": "{'name': 'command-xlarge-nightly', 'temperature': 0, 'max_tokens': 512}",
                        "comment": "",
                        "annotations": []
                    },
                    {
                        "id": "f5cff96b-3064-4505-9a70-308cbca2aeed",
                        "fragments_version": "0.01",
                        "instruction": "refl-01",
                        "cot_trigger": null,
                        "cot_trigger_template": "{instruction}\n\n{question}\n{answer_choices}\n\n{cot_trigger}",
                        "prompt_text": "Answer the question, then critique the answer. Based on the critique, reconsider the other answer options and give a single final answer.\n\nWhat might someone believe in if they are cleaning clothes?\nA) feminism\nB) sanitation\nC) ruined\nD) wrinkles\nE) buttons to fall off\n\n",
                        "cot": "Answer: B) sanitation\n\nCritique: The answer is correct as it directly relates to the act of cleaning clothes, which is done to maintain hygiene and cleanliness. However, it might be worth considering other answer options to see if they could also be relevant.\n\nReconsidering other options:\nA) Feminism - While it's possible that someone who believes in feminism might also clean clothes, the two concepts are not directly related.\nC) Ruined - This doesn't make sense as a belief someone might have while cleaning clothes.\nD) Wrinkles - This could be a concern while cleaning clothes, but it's not a belief someone might have.\nE) Buttons to fall off - This could be a concern while cleaning clothes, but it's not a belief someone might have.\n\nFinal answer: B) sanitation",
                        "answers": [
                            {
                                "id": "9467fb71-d01d-453c-b576-4a537f24fd72",
                                "answer_extraction": "kojima-A-E",
                                "answer_extraction_template": "{instruction}\n\n{question}\n{answer_choices}\n\n{cot_trigger}{cot}\n{answer_extraction}",
                                "answer_extraction_text": "Answer the question, then critique the answer. Based on the critique, reconsider the other answer options and give a single final answer.\n\nWhat might someone believe in if they are cleaning clothes?\nA) feminism\nB) sanitation\nC) ruined\nD) wrinkles\nE) buttons to fall off\n\nAnswer: B) sanitation\n\nCritique: The answer is correct as it directly relates to the act of cleaning clothes, which is done to maintain hygiene and cleanliness. However, it might be worth considering other answer options to see if they could also be relevant.\n\nReconsidering other options:\nA) Feminism - While it's possible that someone who believes in feminism might also clean clothes, the two concepts are not directly related.\nC) Ruined - This doesn't make sense as a belief someone might have while cleaning clothes.\nD) Wrinkles - This could be a concern while cleaning clothes, but it's not a belief someone might have.\nE) Buttons to fall off - This could be a concern while cleaning clothes, but it's not a belief someone might have.\n\nFinal answer: B) sanitation\nTherefore, among A through E, the answer is",
                                "answer": "B) sanitation",
                                "answer_from_choices": "B",
                                "correct_answer": true
                            }
                        ],
                        "author": "thoughtsource",
                        "date": "2023/04/17 16:31:23",
                        "api_service": "openai_chat",
                        "model": "{'name': 'gpt-4', 'temperature': 0, 'max_tokens': 512}",
                        "comment": "",
                        "annotations": []
                    },
                    {
                        "id": "d81f29cb-15d8-4faf-8265-07bfd25bdba4",
                        "fragments_version": "0.01",
                        "instruction": "refl-01",
                        "cot_trigger": null,
                        "cot_trigger_template": "{instruction}\n\n{question}\n{answer_choices}\n\n{cot_trigger}",
                        "prompt_text": "Answer the question, then critique the answer. Based on the critique, reconsider the other answer options and give a single final answer.\n\nWhat might someone believe in if they are cleaning clothes?\nA) feminism\nB) sanitation\nC) ruined\nD) wrinkles\nE) buttons to fall off\n\n",
                        "cot": "B) sanitation\n\nCritique: The other answer options do not make logical sense in relation to cleaning clothes. Feminism is a belief in gender equality and has no direct connection to cleaning clothes. \"Ruined\" is a negative outcome of cleaning clothes, not a belief. \"Wrinkles\" and \"buttons to fall off\" are potential issues that may arise during the cleaning process, but they are not beliefs. \"Sanitation,\" on the other hand, is a belief in maintaining cleanliness and hygiene, which is directly related to cleaning clothes.\n\nFinal answer: B) sanitation",
                        "answers": [
                            {
                                "id": "12ef94c6-928b-4c0f-a4d5-de65ae5c7ad1",
                                "answer_extraction": "kojima-A-E",
                                "answer_extraction_template": "{instruction}\n\n{question}\n{answer_choices}\n\n{cot_trigger}{cot}\n{answer_extraction}",
                                "answer_extraction_text": "Answer the question, then critique the answer. Based on the critique, reconsider the other answer options and give a single final answer.\n\nWhat might someone believe in if they are cleaning clothes?\nA) feminism\nB) sanitation\nC) ruined\nD) wrinkles\nE) buttons to fall off\n\nB) sanitation\n\nCritique: The other answer options do not make logical sense in relation to cleaning clothes. Feminism is a belief in gender equality and has no direct connection to cleaning clothes. \"Ruined\" is a negative outcome of cleaning clothes, not a belief. \"Wrinkles\" and \"buttons to fall off\" are potential issues that may arise during the cleaning process, but they are not beliefs. \"Sanitation,\" on the other hand, is a belief in maintaining cleanliness and hygiene, which is directly related to cleaning clothes.\n\nFinal answer: B) sanitation\nTherefore, among A through E, the answer is",
                                "answer": "B) sanitation.",
                                "answer_from_choices": "B",
                                "correct_answer": true
                            }
                        ],
                        "author": "thoughtsource",
                        "date": "2023/04/17 15:20:23",
                        "api_service": "openai_chat",
                        "model": "{'name': 'gpt-3.5-turbo', 'temperature': 0, 'max_tokens': 512}",
                        "comment": "",
                        "annotations": []
                    },
                    {
                        "id": "e3cc3129-86b9-4039-8cff-672ba7217077",
                        "fragments_version": "0.01",
                        "instruction": "refl-01",
                        "cot_trigger": null,
                        "cot_trigger_template": "{instruction}\n\n{question}\n{answer_choices}\n\n{cot_trigger}",
                        "prompt_text": "Answer the question, then critique the answer. Based on the critique, reconsider the other answer options and give a single final answer.\n\nWhat might someone believe in if they are cleaning clothes?\nA) feminism\nB) sanitation\nC) ruined\nD) wrinkles\nE) buttons to fall off\n\n",
                        "cot": "\nB) sanitation",
                        "answers": [
                            {
                                "id": "cc36fb10-0c92-4777-b243-27cac08dbc07",
                                "answer_extraction": "kojima-A-E",
                                "answer_extraction_template": "{instruction}\n\n{question}\n{answer_choices}\n\n{cot_trigger}{cot}\n{answer_extraction}",
                                "answer_extraction_text": "Answer the question, then critique the answer. Based on the critique, reconsider the other answer options and give a single final answer.\n\nWhat might someone believe in if they are cleaning clothes?\nA) feminism\nB) sanitation\nC) ruined\nD) wrinkles\nE) buttons to fall off\n\n\nB) sanitation\nTherefore, among A through E, the answer is",
                                "answer": " B.",
                                "answer_from_choices": "B",
                                "correct_answer": true
                            }
                        ],
                        "author": "thoughtsource",
                        "date": "2023/04/17 16:29:05",
                        "api_service": "openai",
                        "model": "{'name': 'text-davinci-002', 'temperature': 0, 'max_tokens': 512}",
                        "comment": "",
                        "annotations": []
                    },
                    {
                        "id": "92830730-8d82-4ecb-a86f-048c973ac172",
                        "fragments_version": "0.01",
                        "instruction": "refl-01",
                        "cot_trigger": null,
                        "cot_trigger_template": "{instruction}\n\n{question}\n{answer_choices}\n\n{cot_trigger}",
                        "prompt_text": "Answer the question, then critique the answer. Based on the critique, reconsider the other answer options and give a single final answer.\n\nWhat might someone believe in if they are cleaning clothes?\nA) feminism\nB) sanitation\nC) ruined\nD) wrinkles\nE) buttons to fall off\n\n",
                        "cot": "\nAnswer: B) sanitation\n\nCritique: This answer is correct as sanitation is an important factor to consider when cleaning clothes.\n\nFinal Answer: B) sanitation",
                        "answers": [
                            {
                                "id": "a282e4a5-13a9-4c35-a253-73883e8ab101",
                                "answer_extraction": "kojima-A-E",
                                "answer_extraction_template": "{instruction}\n\n{question}\n{answer_choices}\n\n{cot_trigger}{cot}\n{answer_extraction}",
                                "answer_extraction_text": "Answer the question, then critique the answer. Based on the critique, reconsider the other answer options and give a single final answer.\n\nWhat might someone believe in if they are cleaning clothes?\nA) feminism\nB) sanitation\nC) ruined\nD) wrinkles\nE) buttons to fall off\n\n\nAnswer: B) sanitation\n\nCritique: This answer is correct as sanitation is an important factor to consider when cleaning clothes.\n\nFinal Answer: B) sanitation\nTherefore, among A through E, the answer is",
                                "answer": " B) sanitation.",
                                "answer_from_choices": "B",
                                "correct_answer": true
                            }
                        ],
                        "author": "thoughtsource",
                        "date": "2023/04/17 16:29:30",
                        "api_service": "openai",
                        "model": "{'name': 'text-davinci-003', 'temperature': 0, 'max_tokens': 512}",
                        "comment": "",
                        "annotations": []
                    },
                    {
                        "id": "871b48de-0c87-4f4b-b833-e9092845808d",
                        "fragments_version": "0.01",
                        "instruction": "refl-01",
                        "cot_trigger": null,
                        "cot_trigger_template": "{instruction}\n\n{question}\n{answer_choices}\n\n{cot_trigger}",
                        "prompt_text": "Answer the question, then critique the answer. Based on the critique, reconsider the other answer options and give a single final answer.\n\nWhat might someone believe in if they are cleaning clothes?\nA) feminism\nB) sanitation\nC) ruined\nD) wrinkles\nE) buttons to fall off\n\n",
                        "cot": "B",
                        "answers": [
                            {
                                "id": "d42d6520-8419-4df2-8cf4-b50734a3a81e",
                                "answer_extraction": "kojima-A-E",
                                "answer_extraction_template": "{instruction}\n\n{question}\n{answer_choices}\n\n{cot_trigger}{cot}\n{answer_extraction}",
                                "answer_extraction_text": "Answer the question, then critique the answer. Based on the critique, reconsider the other answer options and give a single final answer.\n\nWhat might someone believe in if they are cleaning clothes?\nA) feminism\nB) sanitation\nC) ruined\nD) wrinkles\nE) buttons to fall off\n\nB\nTherefore, among A through E, the answer is",
                                "answer": "B",
                                "answer_from_choices": "B",
                                "correct_answer": true
                            }
                        ],
                        "author": "thoughtsource",
                        "date": "2023/04/17 17:01:22",
                        "api_service": "huggingface_endpoint",
                        "model": "{'name': 'flan-T5-xxl', 'temperature': 0, 'max_tokens': 512}",
                        "comment": "",
                        "annotations": []
                    },
                    {
                        "id": "a4a4343e-9f7e-448c-8038-fc171e1a4dee",
                        "fragments_version": "0.01",
                        "instruction": null,
                        "cot_trigger": "kojima-01",
                        "cot_trigger_template": "{instruction}\n\n{question}\n{answer_choices}\n\n{cot_trigger}",
                        "prompt_text": "What might someone believe in if they are cleaning clothes?\nA) feminism\nB) sanitation\nC) ruined\nD) wrinkles\nE) buttons to fall off\n\nAnswer: Let's think step by step.",
                        "cot": "\n1. They are cleaning clothes.\n2. They believe in something.\n3. They believe in something about clothes.\n4. They believe in something about clothes that is ruined.\n5. They believe in something about clothes that is ruined by cleaning.\n6. They believe in something about clothes that is ruined by cleaning that is feminism.\n7. They believe in something about clothes that is ruined by cleaning that is feminism because they are feminists.\nB) sanitation",
                        "answers": [
                            {
                                "id": "e61f2df5-355c-4f64-aaa6-7933ff48f374",
                                "answer_extraction": "kojima-A-E",
                                "answer_extraction_template": "{instruction}\n\n{question}\n{answer_choices}\n\n{cot_trigger}{cot}\n{answer_extraction}",
                                "answer_extraction_text": "What might someone believe in if they are cleaning clothes?\nA) feminism\nB) sanitation\nC) ruined\nD) wrinkles\nE) buttons to fall off\n\nAnswer: Let's think step by step.\n1. They are cleaning clothes.\n2. They believe in something.\n3. They believe in something about clothes.\n4. They believe in something about clothes that is ruined.\n5. They believe in something about clothes that is ruined by cleaning.\n6. They believe in something about clothes that is ruined by cleaning that is feminism.\n7. They believe in something about clothes that is ruined by cleaning that is feminism because they are feminists.\nB) sanitation\nTherefore, among A through E, the answer is",
                                "answer": " B) sanitation.",
                                "answer_from_choices": "B",
                                "correct_answer": true
                            }
                        ],
                        "author": "thoughtsource",
                        "date": "2023/02/14 12:55:20",
                        "api_service": "cohere",
                        "model": "{'name': 'command-xlarge-nightly', 'temperature': 0, 'max_tokens': 512}",
                        "comment": "",
                        "annotations": []
                    },
                    {
                        "id": "fd0e82fa-c7f8-4291-aea5-1f82c411837e",
                        "fragments_version": "0.01",
                        "instruction": null,
                        "cot_trigger": "kojima-01",
                        "cot_trigger_template": "{instruction}\n\n{question}\n{answer_choices}\n\n{cot_trigger}",
                        "prompt_text": "What might someone believe in if they are cleaning clothes?\nA) feminism\nB) sanitation\nC) ruined\nD) wrinkles\nE) buttons to fall off\n\nAnswer: Let's think step by step.",
                        "cot": " Cleaning clothes involves removing dirt, stains, and wrinkles, so the answer would be B) sanitation.",
                        "answers": [
                            {
                                "id": "3a598777-ab35-4de7-a3d6-707514e9966c",
                                "answer_extraction": "kojima-A-E",
                                "answer_extraction_template": "{instruction}\n\n{question}\n{answer_choices}\n\n{cot_trigger}{cot}\n{answer_extraction}",
                                "answer_extraction_text": "What might someone believe in if they are cleaning clothes?\nA) feminism\nB) sanitation\nC) ruined\nD) wrinkles\nE) buttons to fall off\n\nAnswer: Let's think step by step. Cleaning clothes involves removing dirt, stains, and wrinkles, so the answer would be B) sanitation.\nTherefore, among A through E, the answer is",
                                "answer": " B) sanitation.",
                                "answer_from_choices": "B",
                                "correct_answer": true
                            }
                        ],
                        "author": "thoughtsource",
                        "date": "2023/02/15 15:12:04",
                        "api_service": "openai",
                        "model": "{'name': 'text-davinci-003', 'temperature': 0, 'max_tokens': 512}",
                        "comment": "",
                        "annotations": []
                    },
                    {
                        "id": "8f0851e8-6a72-4f1a-99e7-54dc44464a6d",
                        "fragments_version": "0.01",
                        "instruction": null,
                        "cot_trigger": "kojima-01",
                        "cot_trigger_template": "{instruction}\n\n{question}\n{answer_choices}\n\n{cot_trigger}",
                        "prompt_text": "What might someone believe in if they are cleaning clothes?\nA) feminism\nB) sanitation\nC) ruined\nD) wrinkles\nE) buttons to fall off\n\nAnswer: Let's think step by step.",
                        "cot": "B is a belief in sanitation. Sanitation is the practice of cleaning. Cleaning clothes is a practice of sanitation. So, the answer is B.",
                        "answers": [
                            {
                                "id": "2bb2251a-3392-4d57-a32f-69224ec23329",
                                "answer_extraction": "kojima-A-E",
                                "answer_extraction_template": "{instruction}\n\n{question}\n{answer_choices}\n\n{cot_trigger}{cot}\n{answer_extraction}",
                                "answer_extraction_text": "What might someone believe in if they are cleaning clothes?\nA) feminism\nB) sanitation\nC) ruined\nD) wrinkles\nE) buttons to fall off\n\nAnswer: Let's think step by step.B is a belief in sanitation. Sanitation is the practice of cleaning. Cleaning clothes is a practice of sanitation. So, the answer is B.\nTherefore, among A through E, the answer is",
                                "answer": "B",
                                "answer_from_choices": "B",
                                "correct_answer": true
                            }
                        ],
                        "author": "thoughtsource",
                        "date": "2023/02/21 14:12:48",
                        "api_service": "huggingface_endpoint",
                        "model": "{'name': 'flan-T5-xxl', 'temperature': 0, 'max_tokens': 512}",
                        "comment": "",
                        "annotations": []
                    },
                    {
                        "id": "a76077c6-d8e5-4c73-8286-9254be9e1a87",
                        "fragments_version": "0.01",
                        "instruction": null,
                        "cot_trigger": "kojima-01",
                        "cot_trigger_template": "{instruction}\n\n{question}\n{answer_choices}\n\n{cot_trigger}",
                        "prompt_text": "What might someone believe in if they are cleaning clothes?\nA) feminism\nB) sanitation\nC) ruined\nD) wrinkles\nE) buttons to fall off\n\nAnswer: Let's think step by step.",
                        "cot": "\n\nWhen someone is cleaning clothes, they are likely to believe in sanitation, as the primary goal of cleaning clothes is to remove dirt and germs. They may also believe in the importance of proper care for their clothing to prevent damage or ruin (option C). Additionally, they may be concerned about wrinkles (option D) and ensuring that buttons do not fall off (option E), but these beliefs are secondary to the overall goal of cleanliness and hygiene. Feminism (option A) is not directly related to cleaning clothes and is unlikely to be a belief held in this context. Therefore, the correct answer is B) sanitation.",
                        "answers": [
                            {
                                "id": "78115385-10b0-41ae-b806-4b64a39702c4",
                                "answer_extraction": "kojima-A-E",
                                "answer_extraction_template": "{instruction}\n\n{question}\n{answer_choices}\n\n{cot_trigger}{cot}\n{answer_extraction}",
                                "answer_extraction_text": "What might someone believe in if they are cleaning clothes?\nA) feminism\nB) sanitation\nC) ruined\nD) wrinkles\nE) buttons to fall off\n\nAnswer: Let's think step by step.\n\nWhen someone is cleaning clothes, they are likely to believe in sanitation, as the primary goal of cleaning clothes is to remove dirt and germs. They may also believe in the importance of proper care for their clothing to prevent damage or ruin (option C). Additionally, they may be concerned about wrinkles (option D) and ensuring that buttons do not fall off (option E), but these beliefs are secondary to the overall goal of cleanliness and hygiene. Feminism (option A) is not directly related to cleaning clothes and is unlikely to be a belief held in this context. Therefore, the correct answer is B) sanitation.\nTherefore, among A through E, the answer is",
                                "answer": "B) sanitation.",
                                "answer_from_choices": "B",
                                "correct_answer": true
                            }
                        ],
                        "author": "thoughtsource",
                        "date": "2023/03/11 00:07:56",
                        "api_service": "openai_chat",
                        "model": "{'name': 'gpt-3.5-turbo', 'temperature': 0, 'max_tokens': 512}",
                        "comment": "",
                        "annotations": []
                    },
                    {
                        "id": "ccffd5f8-9e49-414f-88d5-a3d428932589",
                        "fragments_version": "0.01",
                        "instruction": null,
                        "cot_trigger": "zhou-01",
                        "cot_trigger_template": "{instruction}\n\n{question}\n{answer_choices}\n\n{cot_trigger}",
                        "prompt_text": "What might someone believe in if they are cleaning clothes?\nA) feminism\nB) sanitation\nC) ruined\nD) wrinkles\nE) buttons to fall off\n\nAnswer: Let's work this out in a step by step way to be sure we have the right answer.",
                        "cot": "\n\nStep 1: Identify the activity - cleaning clothes.\n\nStep 2: Think about what beliefs or values might be associated with this activity.\n\n- Feminism: There is no direct connection between cleaning clothes and feminism.\n- Sanitation: This is a likely belief associated with cleaning clothes, as it involves removing dirt and germs to maintain cleanliness and hygiene.\n- Ruined: This is not a belief, but rather a negative outcome that someone might want to avoid while cleaning clothes.\n- Wrinkles: This is not a belief, but rather a concern that someone might have while cleaning clothes, as they may want to avoid causing wrinkles in the fabric.\n- Buttons to fall off: This is not a belief, but rather a concern that someone might have while cleaning clothes, as they may want to avoid damaging the buttons on the garment.\n\nStep 3: Based on the above analysis, the most likely answer is B) sanitation.",
                        "answers": [
                            {
                                "id": "c5c66e2d-052d-4ec2-a11f-51dd16fd3a83",
                                "answer_extraction": "kojima-A-E",
                                "answer_extraction_template": "{instruction}\n\n{question}\n{answer_choices}\n\n{cot_trigger}{cot}\n{answer_extraction}",
                                "answer_extraction_text": "What might someone believe in if they are cleaning clothes?\nA) feminism\nB) sanitation\nC) ruined\nD) wrinkles\nE) buttons to fall off\n\nAnswer: Let's work this out in a step by step way to be sure we have the right answer.\n\nStep 1: Identify the activity - cleaning clothes.\n\nStep 2: Think about what beliefs or values might be associated with this activity.\n\n- Feminism: There is no direct connection between cleaning clothes and feminism.\n- Sanitation: This is a likely belief associated with cleaning clothes, as it involves removing dirt and germs to maintain cleanliness and hygiene.\n- Ruined: This is not a belief, but rather a negative outcome that someone might want to avoid while cleaning clothes.\n- Wrinkles: This is not a belief, but rather a concern that someone might have while cleaning clothes, as they may want to avoid causing wrinkles in the fabric.\n- Buttons to fall off: This is not a belief, but rather a concern that someone might have while cleaning clothes, as they may want to avoid damaging the buttons on the garment.\n\nStep 3: Based on the above analysis, the most likely answer is B) sanitation.\nTherefore, among A through E, the answer is",
                                "answer": "B) sanitation.",
                                "answer_from_choices": "B",
                                "correct_answer": true
                            }
                        ],
                        "author": "thoughtsource",
                        "date": "2023/03/13 17:12:22",
                        "api_service": "openai_chat",
                        "model": "{'name': 'gpt-3.5-turbo', 'temperature': 0, 'max_tokens': 512}",
                        "comment": "",
                        "annotations": []
                    },
                    {
                        "id": "ef9faeb0-0b68-482c-b9af-e56b01dba9b9",
                        "fragments_version": "0.01",
                        "instruction": null,
                        "cot_trigger": "kojima-01",
                        "cot_trigger_template": "{instruction}\n\n{question}\n{answer_choices}\n\n{cot_trigger}",
                        "prompt_text": "What might someone believe in if they are cleaning clothes?\nA) feminism\nB) sanitation\nC) ruined\nD) wrinkles\nE) buttons to fall off\n\nAnswer: Let's think step by step.",
                        "cot": " If someone is cleaning clothes, they might believe in the importance of cleanliness and sanitation. Additionally, they might believe in the importance of taking care of one's clothing so that it does not become ruined. This could include avoiding wrinkles and making sure that buttons do not fall off.",
                        "answers": [
                            {
                                "id": "0bc49f29-cb21-48fd-8084-2bd4e87851ab",
                                "answer_extraction": "kojima-A-E",
                                "answer_extraction_template": "{instruction}\n\n{question}\n{answer_choices}\n\n{cot_trigger}{cot}\n{answer_extraction}",
                                "answer_extraction_text": "What might someone believe in if they are cleaning clothes?\nA) feminism\nB) sanitation\nC) ruined\nD) wrinkles\nE) buttons to fall off\n\nAnswer: Let's think step by step. If someone is cleaning clothes, they might believe in the importance of cleanliness and sanitation. Additionally, they might believe in the importance of taking care of one's clothing so that it does not become ruined. This could include avoiding wrinkles and making sure that buttons do not fall off.\nTherefore, among A through E, the answer is",
                                "answer": " B.",
                                "answer_from_choices": "B",
                                "correct_answer": true
                            }
                        ],
                        "author": "thoughtsource",
                        "date": "2023/02/27 13:32:27",
                        "api_service": "openai",
                        "model": "{'name': 'text-davinci-002', 'temperature': 0, 'max_tokens': 512}",
                        "comment": "",
                        "annotations": []
                    },
                    {
                        "id": "67a25e20-ac7a-4166-b295-e997742fb821",
                        "fragments_version": "0.01",
                        "instruction": null,
                        "cot_trigger": "zhou-01",
                        "cot_trigger_template": "{instruction}\n\n{question}\n{answer_choices}\n\n{cot_trigger}",
                        "prompt_text": "What might someone believe in if they are cleaning clothes?\nA) feminism\nB) sanitation\nC) ruined\nD) wrinkles\nE) buttons to fall off\n\nAnswer: Let's work this out in a step by step way to be sure we have the right answer.",
                        "cot": "A) Feminism - This is a belief in gender equality, not directly related to cleaning clothes.\nB) Sanitation - This is a belief in maintaining cleanliness and hygiene, which is related to cleaning clothes.\nC) Ruined - This is not a belief, but rather a state of something being damaged or destroyed.\nD) Wrinkles - This is not a belief, but rather a characteristic of clothes that might need ironing.\nE) Buttons to fall off - This is not a belief, but rather a potential issue with clothes that might need repair.\n\nBased on the options provided, the most appropriate answer is:\n\nB) Sanitation",
                        "answers": [
                            {
                                "id": "665fb590-2832-4b10-a1e3-78b089859d08",
                                "answer_extraction": "kojima-A-E",
                                "answer_extraction_template": "{instruction}\n\n{question}\n{answer_choices}\n\n{cot_trigger}{cot}\n{answer_extraction}",
                                "answer_extraction_text": "What might someone believe in if they are cleaning clothes?\nA) feminism\nB) sanitation\nC) ruined\nD) wrinkles\nE) buttons to fall off\n\nAnswer: Let's work this out in a step by step way to be sure we have the right answer.A) Feminism - This is a belief in gender equality, not directly related to cleaning clothes.\nB) Sanitation - This is a belief in maintaining cleanliness and hygiene, which is related to cleaning clothes.\nC) Ruined - This is not a belief, but rather a state of something being damaged or destroyed.\nD) Wrinkles - This is not a belief, but rather a characteristic of clothes that might need ironing.\nE) Buttons to fall off - This is not a belief, but rather a potential issue with clothes that might need repair.\n\nBased on the options provided, the most appropriate answer is:\n\nB) Sanitation\nTherefore, among A through E, the answer is",
                                "answer": "B) Sanitation",
                                "answer_from_choices": "B",
                                "correct_answer": true
                            }
                        ],
                        "author": "thoughtsource",
                        "date": "2023/03/17 10:03:39",
                        "api_service": "openai_chat",
                        "model": "{'name': 'gpt-4', 'temperature': 0, 'max_tokens': 512}",
                        "comment": "",
                        "annotations": []
                    },
                    {
                        "id": "d0666187-4ab0-4b01-9674-a5f9148c846a",
                        "fragments_version": "0.01",
                        "instruction": null,
                        "cot_trigger": "zhou-01",
                        "cot_trigger_template": "{instruction}\n\n{question}\n{answer_choices}\n\n{cot_trigger}",
                        "prompt_text": "What might someone believe in if they are cleaning clothes?\nA) feminism\nB) sanitation\nC) ruined\nD) wrinkles\nE) buttons to fall off\n\nAnswer: Let's work this out in a step by step way to be sure we have the right answer.",
                        "cot": "B is the belief that sanitation is important. Sanitation is important for cleaning clothes. If someone is cleaning clothes, they might believe in sanitation. The answer: B.",
                        "answers": [
                            {
                                "id": "850f4ae4-ea45-49fb-96b8-01594aa726a0",
                                "answer_extraction": "kojima-A-E",
                                "answer_extraction_template": "{instruction}\n\n{question}\n{answer_choices}\n\n{cot_trigger}{cot}\n{answer_extraction}",
                                "answer_extraction_text": "What might someone believe in if they are cleaning clothes?\nA) feminism\nB) sanitation\nC) ruined\nD) wrinkles\nE) buttons to fall off\n\nAnswer: Let's work this out in a step by step way to be sure we have the right answer.B is the belief that sanitation is important. Sanitation is important for cleaning clothes. If someone is cleaning clothes, they might believe in sanitation. The answer: B.\nTherefore, among A through E, the answer is",
                                "answer": "B",
                                "answer_from_choices": "B",
                                "correct_answer": true
                            }
                        ],
                        "author": "thoughtsource",
                        "date": "2023/03/21 13:12:34",
                        "api_service": "huggingface_endpoint",
                        "model": "{'name': 'flan-T5-xxl', 'temperature': 0, 'max_tokens': 512}",
                        "comment": "",
                        "annotations": []
                    },
                    {
                        "id": "29458ef6-73fc-4ef2-8304-50f8b77ec594",
                        "fragments_version": "0.01",
                        "instruction": null,
                        "cot_trigger": "zhou-01",
                        "cot_trigger_template": "{instruction}\n\n{question}\n{answer_choices}\n\n{cot_trigger}",
                        "prompt_text": "What might someone believe in if they are cleaning clothes?\nA) feminism\nB) sanitation\nC) ruined\nD) wrinkles\nE) buttons to fall off\n\nAnswer: Let's work this out in a step by step way to be sure we have the right answer.",
                        "cot": " \n\nFirst, let's look at the options and eliminate any that don't make sense. Feminism, ruined, and buttons to fall off don't make sense in this context, so we can eliminate those. \n\nNext, let's look at the context of the question. Cleaning clothes implies that the person is doing laundry, so the answer should be related to that. Sanitation and wrinkles make sense in this context, so we can keep those. \n\nThe correct answer is B) Sanitation.",
                        "answers": [
                            {
                                "id": "e5493bf2-6351-418c-9b60-dcd342ff275b",
                                "answer_extraction": "kojima-A-E",
                                "answer_extraction_template": "{instruction}\n\n{question}\n{answer_choices}\n\n{cot_trigger}{cot}\n{answer_extraction}",
                                "answer_extraction_text": "What might someone believe in if they are cleaning clothes?\nA) feminism\nB) sanitation\nC) ruined\nD) wrinkles\nE) buttons to fall off\n\nAnswer: Let's work this out in a step by step way to be sure we have the right answer. \n\nFirst, let's look at the options and eliminate any that don't make sense. Feminism, ruined, and buttons to fall off don't make sense in this context, so we can eliminate those. \n\nNext, let's look at the context of the question. Cleaning clothes implies that the person is doing laundry, so the answer should be related to that. Sanitation and wrinkles make sense in this context, so we can keep those. \n\nThe correct answer is B) Sanitation.\nTherefore, among A through E, the answer is",
                                "answer": " B) Sanitation.",
                                "answer_from_choices": "B",
                                "correct_answer": true
                            }
                        ],
                        "author": "thoughtsource",
                        "date": "2023/04/14 14:18:27",
                        "api_service": "openai",
                        "model": "{'name': 'text-davinci-003', 'temperature': 0, 'max_tokens': 512}",
                        "comment": "",
                        "annotations": []
                    },
                    {
                        "id": "0dedb24b-98ad-419f-9eff-c08ed3f795c3",
                        "fragments_version": "0.01",
                        "instruction": null,
                        "cot_trigger": "zhou-01",
                        "cot_trigger_template": "{instruction}\n\n{question}\n{answer_choices}\n\n{cot_trigger}",
                        "prompt_text": "What might someone believe in if they are cleaning clothes?\nA) feminism\nB) sanitation\nC) ruined\nD) wrinkles\nE) buttons to fall off\n\nAnswer: Let's work this out in a step by step way to be sure we have the right answer.",
                        "cot": " \n\nFirst, we need to identify what the question is asking. The question is asking for something that someone might believe in if they are cleaning clothes. \n\nNext, we need to look at the answer choices and see if any of them match what we are looking for. \n\nFeminism is a belief in the equality of men and women. This doesn't seem to match what we are looking for. \n\nSanitation is the cleanliness of an area. This also doesn't seem to match what we are looking for. \n\nRuined could mean that the person believes that their clothes will be ruined if they are cleaned. This could be a possibility. \n\nWrinkles could mean that the person believes that their clothes will get wrinkles if they are cleaned. This could also be a possibility. \n\nButtons to fall off could mean that the person believes that the buttons on their clothes will fall off if they are cleaned. This could also be a possibility. \n\nBased on the information given, it is difficult to determine which answer is correct.",
                        "answers": [
                            {
                                "id": "24b65db5-0b61-410f-87df-3c70d8d8721d",
                                "answer_extraction": "kojima-A-E",
                                "answer_extraction_template": "{instruction}\n\n{question}\n{answer_choices}\n\n{cot_trigger}{cot}\n{answer_extraction}",
                                "answer_extraction_text": "What might someone believe in if they are cleaning clothes?\nA) feminism\nB) sanitation\nC) ruined\nD) wrinkles\nE) buttons to fall off\n\nAnswer: Let's work this out in a step by step way to be sure we have the right answer. \n\nFirst, we need to identify what the question is asking. The question is asking for something that someone might believe in if they are cleaning clothes. \n\nNext, we need to look at the answer choices and see if any of them match what we are looking for. \n\nFeminism is a belief in the equality of men and women. This doesn't seem to match what we are looking for. \n\nSanitation is the cleanliness of an area. This also doesn't seem to match what we are looking for. \n\nRuined could mean that the person believes that their clothes will be ruined if they are cleaned. This could be a possibility. \n\nWrinkles could mean that the person believes that their clothes will get wrinkles if they are cleaned. This could also be a possibility. \n\nButtons to fall off could mean that the person believes that the buttons on their clothes will fall off if they are cleaned. This could also be a possibility. \n\nBased on the information given, it is difficult to determine which answer is correct.\nTherefore, among A through E, the answer is",
                                "answer": " most likely D, wrinkles.",
                                "answer_from_choices": "D",
                                "correct_answer": false
                            }
                        ],
                        "author": "thoughtsource",
                        "date": "2023/04/14 17:02:44",
                        "api_service": "openai",
                        "model": "{'name': 'text-davinci-002', 'temperature': 0, 'max_tokens': 512}",
                        "comment": "",
                        "annotations": []
                    },
                    {
                        "id": "d6f825c1-1a44-4cbf-badb-81345272bba7",
                        "fragments_version": "0.01",
                        "instruction": null,
                        "cot_trigger": "zhou-01",
                        "cot_trigger_template": "{instruction}\n\n{question}\n{answer_choices}\n\n{cot_trigger}",
                        "prompt_text": "What might someone believe in if they are cleaning clothes?\nA) feminism\nB) sanitation\nC) ruined\nD) wrinkles\nE) buttons to fall off\n\nAnswer: Let's work this out in a step by step way to be sure we have the right answer.",
                        "cot": "\nPeople might believe in feminism if they are cleaning clothes. Feminism is a belief that men and women should have equal rights and opportunities.\nSo, the answer is A.",
                        "answers": [
                            {
                                "id": "a28c594a-d5d9-4592-ae07-7f7b98447f85",
                                "answer_extraction": "kojima-A-E",
                                "answer_extraction_template": "{instruction}\n\n{question}\n{answer_choices}\n\n{cot_trigger}{cot}\n{answer_extraction}",
                                "answer_extraction_text": "What might someone believe in if they are cleaning clothes?\nA) feminism\nB) sanitation\nC) ruined\nD) wrinkles\nE) buttons to fall off\n\nAnswer: Let's work this out in a step by step way to be sure we have the right answer.\nPeople might believe in feminism if they are cleaning clothes. Feminism is a belief that men and women should have equal rights and opportunities.\nSo, the answer is A.\nTherefore, among A through E, the answer is",
                                "answer": " A.",
                                "answer_from_choices": "A",
                                "correct_answer": false
                            }
                        ],
                        "author": "thoughtsource",
                        "date": "2023/04/16 20:23:53",
                        "api_service": "cohere",
                        "model": "{'name': 'command-xlarge-nightly', 'temperature': 0, 'max_tokens': 512}",
                        "comment": "",
                        "annotations": []
                    },
                    {
                        "id": "944157af-c630-43e1-91e9-8983edb7a3c4",
                        "fragments_version": "0.01",
                        "instruction": null,
                        "cot_trigger": "kojima-01",
                        "cot_trigger_template": "{instruction}\n\n{question}\n{answer_choices}\n\n{cot_trigger}",
                        "prompt_text": "What might someone believe in if they are cleaning clothes?\nA) feminism\nB) sanitation\nC) ruined\nD) wrinkles\nE) buttons to fall off\n\nAnswer: Let's think step by step.",
                        "cot": "B) sanitation",
                        "answers": [
                            {
                                "id": "d4654a07-e859-46f4-827b-dee9bc5724c3",
                                "answer_extraction": "kojima-A-E",
                                "answer_extraction_template": "{instruction}\n\n{question}\n{answer_choices}\n\n{cot_trigger}{cot}\n{answer_extraction}",
                                "answer_extraction_text": "What might someone believe in if they are cleaning clothes?\nA) feminism\nB) sanitation\nC) ruined\nD) wrinkles\nE) buttons to fall off\n\nAnswer: Let's think step by step.B) sanitation\nTherefore, among A through E, the answer is",
                                "answer": "B) sanitation",
                                "answer_from_choices": "B",
                                "correct_answer": true
                            }
                        ],
                        "author": "thoughtsource",
                        "date": "2023/04/16 20:24:25",
                        "api_service": "openai_chat",
                        "model": "{'name': 'gpt-4', 'temperature': 0, 'max_tokens': 512}",
                        "comment": "",
                        "annotations": []
                    }
                ],
                "feedback": []
            },
            {
                "id": "f20d40bc4af588223e880e0bb58b27b8",
                "ref_id": "",
                "question": "What is the primary purpose of cars?",
                "type": "multiplechoice",
                "choices": [
                    "cost money",
                    "slow down",
                    "move people",
                    "turn right",
                    "get girls"
                ],
                "context": "",
                "cot": [
                    "Cars help in moving people while turning right and getting girls do not.",
                    "Moving people connects them from one place to another unlike costing money or slowing down."
                ],
                "answer": [
                    "move people"
                ],
                "generated_cot": [
                    {
                        "id": "37621cc8-c837-4899-abea-ba6345f0c570",
                        "fragments_version": "0.01",
                        "instruction": null,
                        "cot_trigger": null,
                        "cot_trigger_template": "{instruction}\n\n{question}\n{answer_choices}\n\n{cot_trigger}",
                        "prompt_text": "What is the primary purpose of cars?\nA) cost money\nB) slow down\nC) move people\nD) turn right\nE) get girls\n\n",
                        "cot": "The primary purpose of cars is to move people.",
                        "answers": [
                            {
                                "id": "30f97ba6-3560-47bc-95d9-ee62baf35c51",
                                "answer_extraction": "kojima-A-E",
                                "answer_extraction_template": "{instruction}\n\n{question}\n{answer_choices}\n\n{cot_trigger}{cot}\n{answer_extraction}",
                                "answer_extraction_text": "What is the primary purpose of cars?\nA) cost money\nB) slow down\nC) move people\nD) turn right\nE) get girls\n\nThe primary purpose of cars is to move people.\nTherefore, among A through E, the answer is",
                                "answer": " C.",
                                "answer_from_choices": "C",
                                "correct_answer": true
                            }
                        ],
                        "author": "thoughtsource",
                        "date": "2023/02/14 13:02:09",
                        "api_service": "cohere",
                        "model": "{'name': 'command-xlarge-nightly', 'temperature': 0, 'max_tokens': 512}",
                        "comment": "",
                        "annotations": []
                    },
                    {
                        "id": "37bcb2d7-3bf0-430c-bc37-0e531b11a851",
                        "fragments_version": "0.01",
                        "instruction": null,
                        "cot_trigger": null,
                        "cot_trigger_template": "{instruction}\n\n{question}\n{answer_choices}\n\n{cot_trigger}",
                        "prompt_text": "What is the primary purpose of cars?\nA) cost money\nB) slow down\nC) move people\nD) turn right\nE) get girls\n\n",
                        "cot": "\nC) move people",
                        "answers": [
                            {
                                "id": "3dc58747-a1b5-4c70-aa3d-21a763ff2a95",
                                "answer_extraction": "kojima-A-E",
                                "answer_extraction_template": "{instruction}\n\n{question}\n{answer_choices}\n\n{cot_trigger}{cot}\n{answer_extraction}",
                                "answer_extraction_text": "What is the primary purpose of cars?\nA) cost money\nB) slow down\nC) move people\nD) turn right\nE) get girls\n\n\nC) move people\nTherefore, among A through E, the answer is",
                                "answer": " C.",
                                "answer_from_choices": "C",
                                "correct_answer": true
                            }
                        ],
                        "author": "thoughtsource",
                        "date": "2023/02/14 15:45:56",
                        "api_service": "openai",
                        "model": "{'name': 'text-davinci-003', 'temperature': 0, 'max_tokens': 512}",
                        "comment": "",
                        "annotations": []
                    },
                    {
                        "id": "a49ebcd0-8954-4a90-8c66-69b0e84e9da9",
                        "fragments_version": "0.01",
                        "instruction": null,
                        "cot_trigger": null,
                        "cot_trigger_template": "{instruction}\n\n{question}\n{answer_choices}\n\n{cot_trigger}",
                        "prompt_text": "What is the primary purpose of cars?\nA) cost money\nB) slow down\nC) move people\nD) turn right\nE) get girls\n\n",
                        "cot": "C",
                        "answers": [
                            {
                                "id": "e20f6d48-a3b3-484d-8bb3-ea54b5762218",
                                "answer_extraction": "kojima-A-E",
                                "answer_extraction_template": "{instruction}\n\n{question}\n{answer_choices}\n\n{cot_trigger}{cot}\n{answer_extraction}",
                                "answer_extraction_text": "What is the primary purpose of cars?\nA) cost money\nB) slow down\nC) move people\nD) turn right\nE) get girls\n\nC\nTherefore, among A through E, the answer is",
                                "answer": "C",
                                "answer_from_choices": "C",
                                "correct_answer": true
                            }
                        ],
                        "author": "thoughtsource",
                        "date": "2023/02/21 14:13:43",
                        "api_service": "huggingface_endpoint",
                        "model": "{'name': 'flan-T5-xxl', 'temperature': 0, 'max_tokens': 512}",
                        "comment": "",
                        "annotations": []
                    },
                    {
                        "id": "e7fa0885-ddff-4a91-98c9-dee67aec6042",
                        "fragments_version": "0.01",
                        "instruction": null,
                        "cot_trigger": null,
                        "cot_trigger_template": "{instruction}\n\n{question}\n{answer_choices}\n\n{cot_trigger}",
                        "prompt_text": "What is the primary purpose of cars?\nA) cost money\nB) slow down\nC) move people\nD) turn right\nE) get girls\n\n",
                        "cot": "C) move people",
                        "answers": [
                            {
                                "id": "37682d19-f03f-44a9-98d8-f5ba9d2a03f1",
                                "answer_extraction": "kojima-A-E",
                                "answer_extraction_template": "{instruction}\n\n{question}\n{answer_choices}\n\n{cot_trigger}{cot}\n{answer_extraction}",
                                "answer_extraction_text": "What is the primary purpose of cars?\nA) cost money\nB) slow down\nC) move people\nD) turn right\nE) get girls\n\nC) move people\nTherefore, among A through E, the answer is",
                                "answer": "C) move people.",
                                "answer_from_choices": "C",
                                "correct_answer": true
                            }
                        ],
                        "author": "thoughtsource",
                        "date": "2023/03/11 00:09:02",
                        "api_service": "openai_chat",
                        "model": "{'name': 'gpt-3.5-turbo', 'temperature': 0, 'max_tokens': 512}",
                        "comment": "",
                        "annotations": []
                    },
                    {
                        "id": "249a0fb0-dd07-44dc-b806-a83b729ae943",
                        "fragments_version": "0.01",
                        "instruction": null,
                        "cot_trigger": null,
                        "cot_trigger_template": "{instruction}\n\n{question}\n{answer_choices}\n\n{cot_trigger}",
                        "prompt_text": "What is the primary purpose of cars?\nA) cost money\nB) slow down\nC) move people\nD) turn right\nE) get girls\n\n",
                        "cot": "\n\nC) move people",
                        "answers": [
                            {
                                "id": "73f0c476-a7f4-43e2-b0b2-3d60343370ed",
                                "answer_extraction": "kojima-A-E",
                                "answer_extraction_template": "{instruction}\n\n{question}\n{answer_choices}\n\n{cot_trigger}{cot}\n{answer_extraction}",
                                "answer_extraction_text": "What is the primary purpose of cars?\nA) cost money\nB) slow down\nC) move people\nD) turn right\nE) get girls\n\n\n\nC) move people\nTherefore, among A through E, the answer is",
                                "answer": " C.",
                                "answer_from_choices": "C",
                                "correct_answer": true
                            }
                        ],
                        "author": "thoughtsource",
                        "date": "2023/02/27 13:33:07",
                        "api_service": "openai",
                        "model": "{'name': 'text-davinci-002', 'temperature': 0, 'max_tokens': 512}",
                        "comment": "",
                        "annotations": []
                    },
                    {
                        "id": "f9a5b51c-3359-4411-a263-87e604ed2e7e",
                        "fragments_version": "0.01",
                        "instruction": null,
                        "cot_trigger": null,
                        "cot_trigger_template": "{instruction}\n\n{question}\n{answer_choices}\n\n{cot_trigger}",
                        "prompt_text": "What is the primary purpose of cars?\nA) cost money\nB) slow down\nC) move people\nD) turn right\nE) get girls\n\n",
                        "cot": "C) move people",
                        "answers": [
                            {
                                "id": "2ab99328-0926-4ef1-94e2-06abdf455516",
                                "answer_extraction": "kojima-A-E",
                                "answer_extraction_template": "{instruction}\n\n{question}\n{answer_choices}\n\n{cot_trigger}{cot}\n{answer_extraction}",
                                "answer_extraction_text": "What is the primary purpose of cars?\nA) cost money\nB) slow down\nC) move people\nD) turn right\nE) get girls\n\nC) move people\nTherefore, among A through E, the answer is",
                                "answer": "C) move people",
                                "answer_from_choices": "C",
                                "correct_answer": true
                            }
                        ],
                        "author": "thoughtsource",
                        "date": "2023/03/17 13:40:29",
                        "api_service": "openai_chat",
                        "model": "{'name': 'gpt-4', 'temperature': 0, 'max_tokens': 512}",
                        "comment": "",
                        "annotations": []
                    },
                    {
                        "id": "c4ce0391-a7b3-4544-9c7a-9f372f8c59bf",
                        "fragments_version": "0.01",
                        "instruction": "qa-10",
                        "cot_trigger": null,
                        "cot_trigger_template": "{instruction}\n\n{question}\n{answer_choices}\n\n{cot_trigger}",
                        "prompt_text": "First think step by step - describe your plan for how to get to the right answer, written out in great detail. Then answer the question.\n\nWhat is the primary purpose of cars?\nA) cost money\nB) slow down\nC) move people\nD) turn right\nE) get girls\n\n",
                        "cot": "Plan:\n1. Identify the options given in the question.\n2. Analyze each option to determine if it is a primary purpose of cars.\n3. Choose the option that best fits the primary purpose of cars.\n\nAnswer: \nThe primary purpose of cars is to move people, therefore the correct answer is C) move people. The other options, such as cost money, slow down, turn right, and get girls, are not primary purposes of cars.",
                        "answers": [
                            {
                                "id": "4cde4122-0cbf-446a-90ff-1fff2715235e",
                                "answer_extraction": "kojima-A-E",
                                "answer_extraction_template": "{instruction}\n\n{question}\n{answer_choices}\n\n{cot_trigger}{cot}\n{answer_extraction}",
                                "answer_extraction_text": "First think step by step - describe your plan for how to get to the right answer, written out in great detail. Then answer the question.\n\nWhat is the primary purpose of cars?\nA) cost money\nB) slow down\nC) move people\nD) turn right\nE) get girls\n\nPlan:\n1. Identify the options given in the question.\n2. Analyze each option to determine if it is a primary purpose of cars.\n3. Choose the option that best fits the primary purpose of cars.\n\nAnswer: \nThe primary purpose of cars is to move people, therefore the correct answer is C) move people. The other options, such as cost money, slow down, turn right, and get girls, are not primary purposes of cars.\nTherefore, among A through E, the answer is",
                                "answer": "C) move people.",
                                "answer_from_choices": "C",
                                "correct_answer": true
                            }
                        ],
                        "author": "thoughtsource",
                        "date": "2023/03/29 22:58:30",
                        "api_service": "openai_chat",
                        "model": "{'name': 'gpt-3.5-turbo', 'temperature': 0, 'max_tokens': 512}",
                        "comment": "",
                        "annotations": []
                    },
                    {
                        "id": "4172358c-70a5-4dc5-8905-727461359fd4",
                        "fragments_version": "0.01",
                        "instruction": "qa-12",
                        "cot_trigger": null,
                        "cot_trigger_template": "{instruction}\n\n{question}\n{answer_choices}\n\n{cot_trigger}",
                        "prompt_text": "Carefully read the question & work this out in a step by step way to be sure you have the right answer. Be certain to spell out your thoughts & reasoning so anyone can verify them. Spell out everything in painstaking detail & don't skip any steps!\n\nWhat is the primary purpose of cars?\nA) cost money\nB) slow down\nC) move people\nD) turn right\nE) get girls\n\n",
                        "cot": "The primary purpose of cars is to move people. This is evident from the fact that cars are designed and built to transport people from one place to another. They have seats, seat belts, and other safety features to ensure that people can travel comfortably and safely. Additionally, cars have engines and other mechanical components that enable them to move efficiently and quickly on roads and highways. The other options, such as cost money, slow down, turn right, and get girls, are not the primary purpose of cars and are either irrelevant or incorrect.",
                        "answers": [
                            {
                                "id": "e9f1554d-6af0-4a74-a398-a1e6b68dd415",
                                "answer_extraction": "kojima-A-E",
                                "answer_extraction_template": "{instruction}\n\n{question}\n{answer_choices}\n\n{cot_trigger}{cot}\n{answer_extraction}",
                                "answer_extraction_text": "Carefully read the question & work this out in a step by step way to be sure you have the right answer. Be certain to spell out your thoughts & reasoning so anyone can verify them. Spell out everything in painstaking detail & don't skip any steps!\n\nWhat is the primary purpose of cars?\nA) cost money\nB) slow down\nC) move people\nD) turn right\nE) get girls\n\nThe primary purpose of cars is to move people. This is evident from the fact that cars are designed and built to transport people from one place to another. They have seats, seat belts, and other safety features to ensure that people can travel comfortably and safely. Additionally, cars have engines and other mechanical components that enable them to move efficiently and quickly on roads and highways. The other options, such as cost money, slow down, turn right, and get girls, are not the primary purpose of cars and are either irrelevant or incorrect.\nTherefore, among A through E, the answer is",
                                "answer": "C) move people.",
                                "answer_from_choices": "C",
                                "correct_answer": true
                            }
                        ],
                        "author": "thoughtsource",
                        "date": "2023/03/30 00:31:44",
                        "api_service": "openai_chat",
                        "model": "{'name': 'gpt-3.5-turbo', 'temperature': 0, 'max_tokens': 512}",
                        "comment": "",
                        "annotations": []
                    },
                    {
                        "id": "cef38088-5c8e-4c33-854a-2131b85cb696",
                        "fragments_version": "0.01",
                        "instruction": "qa-13",
                        "cot_trigger": null,
                        "cot_trigger_template": "{instruction}\n\n{question}\n{answer_choices}\n\n{cot_trigger}",
                        "prompt_text": "Instruction: First let's rephrase the question to be sure we understood it correctly. Second, let's work this out step by step by spelling out our thoughts & reasoning so anyone can verify them. Third, make sure we have the right answer.\n\nWhat is the primary purpose of cars?\nA) cost money\nB) slow down\nC) move people\nD) turn right\nE) get girls\n\n",
                        "cot": "Rephrased question: What is the main reason for the existence of cars?\n\nStep-by-step reasoning:\n\n- Cars are a type of transportation.\n- Transportation is used to move people or things from one place to another.\n- Therefore, the primary purpose of cars is to move people.\n\nAnswer: C) move people.",
                        "answers": [
                            {
                                "id": "f587395c-011b-496a-9b87-eb54c261476d",
                                "answer_extraction": "kojima-A-E",
                                "answer_extraction_template": "{instruction}\n\n{question}\n{answer_choices}\n\n{cot_trigger}{cot}\n{answer_extraction}",
                                "answer_extraction_text": "Instruction: First let's rephrase the question to be sure we understood it correctly. Second, let's work this out step by step by spelling out our thoughts & reasoning so anyone can verify them. Third, make sure we have the right answer.\n\nWhat is the primary purpose of cars?\nA) cost money\nB) slow down\nC) move people\nD) turn right\nE) get girls\n\nRephrased question: What is the main reason for the existence of cars?\n\nStep-by-step reasoning:\n\n- Cars are a type of transportation.\n- Transportation is used to move people or things from one place to another.\n- Therefore, the primary purpose of cars is to move people.\n\nAnswer: C) move people.\nTherefore, among A through E, the answer is",
                                "answer": "C) move people.",
                                "answer_from_choices": "C",
                                "correct_answer": true
                            }
                        ],
                        "author": "thoughtsource",
                        "date": "2023/03/30 01:56:21",
                        "api_service": "openai_chat",
                        "model": "{'name': 'gpt-3.5-turbo', 'temperature': 0, 'max_tokens': 512}",
                        "comment": "",
                        "annotations": []
                    },
                    {
                        "id": "568b2025-9842-4a9c-a4c9-850face37a4b",
                        "fragments_version": "0.01",
                        "instruction": "qa-16",
                        "cot_trigger": null,
                        "cot_trigger_template": "{instruction}\n\n{question}\n{answer_choices}\n\n{cot_trigger}",
                        "prompt_text": "Answer the following question through careful, concise step-by-step reasoning. First, complement the question with helpful knowledge and important additional facts. Second, generate sub-questions that are required to answer the original question, answer them until you can answer the original question.\n\nWhat is the primary purpose of cars?\nA) cost money\nB) slow down\nC) move people\nD) turn right\nE) get girls\n\n",
                        "cot": "Helpful knowledge: Cars are vehicles that are designed to transport people or goods from one place to another. They are powered by an engine and typically have four wheels.\n\nSub-questions:\n1. What are cars designed to do?\n2. How are cars powered?\n3. How many wheels do cars typically have?\n\nAnswers:\n1. Cars are designed to transport people or goods from one place to another.\n2. Cars are powered by an engine.\n3. Cars typically have four wheels.\n\nUsing the answers to the sub-questions, we can conclude that the primary purpose of cars is to move people (option C).",
                        "answers": [
                            {
                                "id": "42526ba4-59ad-4a13-80ff-3b64e6f97a79",
                                "answer_extraction": "kojima-A-E",
                                "answer_extraction_template": "{instruction}\n\n{question}\n{answer_choices}\n\n{cot_trigger}{cot}\n{answer_extraction}",
                                "answer_extraction_text": "Answer the following question through careful, concise step-by-step reasoning. First, complement the question with helpful knowledge and important additional facts. Second, generate sub-questions that are required to answer the original question, answer them until you can answer the original question.\n\nWhat is the primary purpose of cars?\nA) cost money\nB) slow down\nC) move people\nD) turn right\nE) get girls\n\nHelpful knowledge: Cars are vehicles that are designed to transport people or goods from one place to another. They are powered by an engine and typically have four wheels.\n\nSub-questions:\n1. What are cars designed to do?\n2. How are cars powered?\n3. How many wheels do cars typically have?\n\nAnswers:\n1. Cars are designed to transport people or goods from one place to another.\n2. Cars are powered by an engine.\n3. Cars typically have four wheels.\n\nUsing the answers to the sub-questions, we can conclude that the primary purpose of cars is to move people (option C).\nTherefore, among A through E, the answer is",
                                "answer": "C) move people.",
                                "answer_from_choices": "C",
                                "correct_answer": true
                            }
                        ],
                        "author": "thoughtsource",
                        "date": "2023/03/30 03:36:15",
                        "api_service": "openai_chat",
                        "model": "{'name': 'gpt-3.5-turbo', 'temperature': 0, 'max_tokens': 512}",
                        "comment": "",
                        "annotations": []
                    },
                    {
                        "id": "a3cccaf4-62e4-43ad-9643-6f66969f5423",
                        "fragments_version": "0.01",
                        "instruction": "qa-17",
                        "cot_trigger": null,
                        "cot_trigger_template": "{instruction}\n\n{question}\n{answer_choices}\n\n{cot_trigger}",
                        "prompt_text": "Create a dialog between a professor and a student. The student asks sub-questions to the question. The professor works them out in a step by step way and makes sure that the student understood how they got to the right answer.\n\nWhat is the primary purpose of cars?\nA) cost money\nB) slow down\nC) move people\nD) turn right\nE) get girls\n\n",
                        "cot": "Student: Professor, can you explain to me what the primary purpose of cars is?\n\nProfessor: Sure, the primary purpose of cars is to move people.\n\nStudent: How do cars move people?\n\nProfessor: Cars move people by using an engine that converts fuel into energy, which then powers the wheels to move the car forward.\n\nStudent: What kind of fuel do cars use?\n\nProfessor: Cars can use different types of fuel, such as gasoline, diesel, or electricity, depending on the type of car.\n\nStudent: Why do cars need fuel to move?\n\nProfessor: Cars need fuel to move because the engine requires energy to power the wheels and move the car forward. Fuel provides that energy.\n\nStudent: So, the primary purpose of cars is to move people using an engine that converts fuel into energy?\n\nProfessor: Yes, that's correct. The primary purpose of cars is to transport people from one place to another using an engine that converts fuel into energy to power the wheels and move the car forward.",
                        "answers": [
                            {
                                "id": "fd7c61aa-9cb5-4b7c-adce-b971472e9c6c",
                                "answer_extraction": "kojima-A-E",
                                "answer_extraction_template": "{instruction}\n\n{question}\n{answer_choices}\n\n{cot_trigger}{cot}\n{answer_extraction}",
                                "answer_extraction_text": "Create a dialog between a professor and a student. The student asks sub-questions to the question. The professor works them out in a step by step way and makes sure that the student understood how they got to the right answer.\n\nWhat is the primary purpose of cars?\nA) cost money\nB) slow down\nC) move people\nD) turn right\nE) get girls\n\nStudent: Professor, can you explain to me what the primary purpose of cars is?\n\nProfessor: Sure, the primary purpose of cars is to move people.\n\nStudent: How do cars move people?\n\nProfessor: Cars move people by using an engine that converts fuel into energy, which then powers the wheels to move the car forward.\n\nStudent: What kind of fuel do cars use?\n\nProfessor: Cars can use different types of fuel, such as gasoline, diesel, or electricity, depending on the type of car.\n\nStudent: Why do cars need fuel to move?\n\nProfessor: Cars need fuel to move because the engine requires energy to power the wheels and move the car forward. Fuel provides that energy.\n\nStudent: So, the primary purpose of cars is to move people using an engine that converts fuel into energy?\n\nProfessor: Yes, that's correct. The primary purpose of cars is to transport people from one place to another using an engine that converts fuel into energy to power the wheels and move the car forward.\nTherefore, among A through E, the answer is",
                                "answer": "C) move people.",
                                "answer_from_choices": "C",
                                "correct_answer": true
                            }
                        ],
                        "author": "thoughtsource",
                        "date": "2023/03/30 05:42:39",
                        "api_service": "openai_chat",
                        "model": "{'name': 'gpt-3.5-turbo', 'temperature': 0, 'max_tokens': 512}",
                        "comment": "",
                        "annotations": []
                    },
                    {
                        "id": "e25d43a5-ac07-4b58-b451-69200d1b1154",
                        "fragments_version": "0.01",
                        "instruction": "zhou-01-ins",
                        "cot_trigger": null,
                        "cot_trigger_template": "{instruction}\n\n{question}\n{answer_choices}\n\n{cot_trigger}",
                        "prompt_text": "Instruction: Let's work this out in a step by step way to be sure we have the right answer.\n\nWhat is the primary purpose of cars?\nA) cost money\nB) slow down\nC) move people\nD) turn right\nE) get girls\n\n",
                        "cot": "C) move people",
                        "answers": [
                            {
                                "id": "fe5122a1-fb68-44a8-9560-bac248855aad",
                                "answer_extraction": "kojima-A-E",
                                "answer_extraction_template": "{instruction}\n\n{question}\n{answer_choices}\n\n{cot_trigger}{cot}\n{answer_extraction}",
                                "answer_extraction_text": "Instruction: Let's work this out in a step by step way to be sure we have the right answer.\n\nWhat is the primary purpose of cars?\nA) cost money\nB) slow down\nC) move people\nD) turn right\nE) get girls\n\nC) move people\nTherefore, among A through E, the answer is",
                                "answer": "C) move people.",
                                "answer_from_choices": "C",
                                "correct_answer": true
                            }
                        ],
                        "author": "thoughtsource",
                        "date": "2023/03/15 18:30:42",
                        "api_service": "openai_chat",
                        "model": "{'name': 'gpt-3.5-turbo', 'temperature': 0, 'max_tokens': 512}",
                        "comment": "",
                        "annotations": []
                    },
                    {
                        "id": "8491e737-068e-4e5d-b746-13e2c204afdd",
                        "fragments_version": "0.01",
                        "instruction": "zhou-01-ins",
                        "cot_trigger": null,
                        "cot_trigger_template": "{instruction}\n\n{question}\n{answer_choices}\n\n{cot_trigger}",
                        "prompt_text": "Instruction: Let's work this out in a step by step way to be sure we have the right answer.\n\nWhat is the primary purpose of cars?\nA) cost money\nB) slow down\nC) move people\nD) turn right\nE) get girls\n\n",
                        "cot": "C) move people",
                        "answers": [
                            {
                                "id": "38575cf4-6cb5-46fe-b518-9a671ba7983a",
                                "answer_extraction": "kojima-A-E",
                                "answer_extraction_template": "{instruction}\n\n{question}\n{answer_choices}\n\n{cot_trigger}{cot}\n{answer_extraction}",
                                "answer_extraction_text": "Instruction: Let's work this out in a step by step way to be sure we have the right answer.\n\nWhat is the primary purpose of cars?\nA) cost money\nB) slow down\nC) move people\nD) turn right\nE) get girls\n\nC) move people\nTherefore, among A through E, the answer is",
                                "answer": "C) move people",
                                "answer_from_choices": "C",
                                "correct_answer": true
                            }
                        ],
                        "author": "thoughtsource",
                        "date": "2023/04/12 18:07:51",
                        "api_service": "openai_chat",
                        "model": "{'name': 'gpt-4', 'temperature': 0, 'max_tokens': 512}",
                        "comment": "",
                        "annotations": []
                    },
                    {
                        "id": "b1edabf1-1c65-40e2-9643-7d19086a6f1a",
                        "fragments_version": "0.01",
                        "instruction": "qa-10",
                        "cot_trigger": null,
                        "cot_trigger_template": "{instruction}\n\n{question}\n{answer_choices}\n\n{cot_trigger}",
                        "prompt_text": "First think step by step - describe your plan for how to get to the right answer, written out in great detail. Then answer the question.\n\nWhat is the primary purpose of cars?\nA) cost money\nB) slow down\nC) move people\nD) turn right\nE) get girls\n\n",
                        "cot": "Step 1: Understand the question - The question is asking for the primary purpose of cars.\n\nStep 2: Analyze the answer choices - Look at each answer choice and determine if it could be the primary purpose of cars.\n\nA) cost money - While cars do cost money, this is not their primary purpose.\nB) slow down - Slowing down is a function of cars, but not their primary purpose.\nC) move people - This seems like a possible primary purpose of cars, as they are designed to transport people from one place to another.\nD) turn right - Turning right is a function of cars, but not their primary purpose.\nE) get girls - This is not the primary purpose of cars, as it is a subjective and not universally applicable reason for having a car.\n\nStep 3: Choose the best answer - Based on the analysis of the answer choices, the best answer is C) move people, as it is the primary purpose of cars to transport people from one place to another.\n\nAnswer: C) move people",
                        "answers": [
                            {
                                "id": "7cef94f5-8182-462e-9b74-61ecc11378e4",
                                "answer_extraction": "kojima-A-E",
                                "answer_extraction_template": "{instruction}\n\n{question}\n{answer_choices}\n\n{cot_trigger}{cot}\n{answer_extraction}",
                                "answer_extraction_text": "First think step by step - describe your plan for how to get to the right answer, written out in great detail. Then answer the question.\n\nWhat is the primary purpose of cars?\nA) cost money\nB) slow down\nC) move people\nD) turn right\nE) get girls\n\nStep 1: Understand the question - The question is asking for the primary purpose of cars.\n\nStep 2: Analyze the answer choices - Look at each answer choice and determine if it could be the primary purpose of cars.\n\nA) cost money - While cars do cost money, this is not their primary purpose.\nB) slow down - Slowing down is a function of cars, but not their primary purpose.\nC) move people - This seems like a possible primary purpose of cars, as they are designed to transport people from one place to another.\nD) turn right - Turning right is a function of cars, but not their primary purpose.\nE) get girls - This is not the primary purpose of cars, as it is a subjective and not universally applicable reason for having a car.\n\nStep 3: Choose the best answer - Based on the analysis of the answer choices, the best answer is C) move people, as it is the primary purpose of cars to transport people from one place to another.\n\nAnswer: C) move people\nTherefore, among A through E, the answer is",
                                "answer": "C) move people.",
                                "answer_from_choices": "C",
                                "correct_answer": true
                            }
                        ],
                        "author": "thoughtsource",
                        "date": "2023/04/12 18:08:25",
                        "api_service": "openai_chat",
                        "model": "{'name': 'gpt-4', 'temperature': 0, 'max_tokens': 512}",
                        "comment": "",
                        "annotations": []
                    },
                    {
                        "id": "e83bd66d-c3ef-462e-9483-f194d17b081f",
                        "fragments_version": "0.01",
                        "instruction": "qa-12",
                        "cot_trigger": null,
                        "cot_trigger_template": "{instruction}\n\n{question}\n{answer_choices}\n\n{cot_trigger}",
                        "prompt_text": "Carefully read the question & work this out in a step by step way to be sure you have the right answer. Be certain to spell out your thoughts & reasoning so anyone can verify them. Spell out everything in painstaking detail & don't skip any steps!\n\nWhat is the primary purpose of cars?\nA) cost money\nB) slow down\nC) move people\nD) turn right\nE) get girls\n\n",
                        "cot": "The primary purpose of cars is to move people from one place to another. So, the correct answer is:\n\nC) move people",
                        "answers": [
                            {
                                "id": "6dd413d0-0d29-4ee1-bceb-5a50afed16c4",
                                "answer_extraction": "kojima-A-E",
                                "answer_extraction_template": "{instruction}\n\n{question}\n{answer_choices}\n\n{cot_trigger}{cot}\n{answer_extraction}",
                                "answer_extraction_text": "Carefully read the question & work this out in a step by step way to be sure you have the right answer. Be certain to spell out your thoughts & reasoning so anyone can verify them. Spell out everything in painstaking detail & don't skip any steps!\n\nWhat is the primary purpose of cars?\nA) cost money\nB) slow down\nC) move people\nD) turn right\nE) get girls\n\nThe primary purpose of cars is to move people from one place to another. So, the correct answer is:\n\nC) move people\nTherefore, among A through E, the answer is",
                                "answer": "C) move people.",
                                "answer_from_choices": "C",
                                "correct_answer": true
                            }
                        ],
                        "author": "thoughtsource",
                        "date": "2023/04/12 18:08:34",
                        "api_service": "openai_chat",
                        "model": "{'name': 'gpt-4', 'temperature': 0, 'max_tokens': 512}",
                        "comment": "",
                        "annotations": []
                    },
                    {
                        "id": "2c2a055f-2f3f-469f-a7eb-7de439f68bfa",
                        "fragments_version": "0.01",
                        "instruction": "qa-13",
                        "cot_trigger": null,
                        "cot_trigger_template": "{instruction}\n\n{question}\n{answer_choices}\n\n{cot_trigger}",
                        "prompt_text": "Instruction: First let's rephrase the question to be sure we understood it correctly. Second, let's work this out step by step by spelling out our thoughts & reasoning so anyone can verify them. Third, make sure we have the right answer.\n\nWhat is the primary purpose of cars?\nA) cost money\nB) slow down\nC) move people\nD) turn right\nE) get girls\n\n",
                        "cot": "First, let's rephrase the question: What is the main function of cars?\n\nNow, let's work this out step by step:\n\nA) Cost money: While cars do cost money, their primary purpose is not to cost money. This is a side effect of owning a car.\n\nB) Slow down: Slowing down is a function of cars, but it is not their primary purpose.\n\nC) Move people: Cars are designed to transport people from one place to another. This seems like the primary purpose of cars.\n\nD) Turn right: Turning right is a function of cars, but it is not their primary purpose.\n\nE) Get girls: This is not the primary purpose of cars, as they are designed for transportation.\n\nAfter evaluating each option, we can conclude that the primary purpose of cars is to move people (Option C).",
                        "answers": [
                            {
                                "id": "efaa6195-2816-49a8-b9ba-0e24b426b065",
                                "answer_extraction": "kojima-A-E",
                                "answer_extraction_template": "{instruction}\n\n{question}\n{answer_choices}\n\n{cot_trigger}{cot}\n{answer_extraction}",
                                "answer_extraction_text": "Instruction: First let's rephrase the question to be sure we understood it correctly. Second, let's work this out step by step by spelling out our thoughts & reasoning so anyone can verify them. Third, make sure we have the right answer.\n\nWhat is the primary purpose of cars?\nA) cost money\nB) slow down\nC) move people\nD) turn right\nE) get girls\n\nFirst, let's rephrase the question: What is the main function of cars?\n\nNow, let's work this out step by step:\n\nA) Cost money: While cars do cost money, their primary purpose is not to cost money. This is a side effect of owning a car.\n\nB) Slow down: Slowing down is a function of cars, but it is not their primary purpose.\n\nC) Move people: Cars are designed to transport people from one place to another. This seems like the primary purpose of cars.\n\nD) Turn right: Turning right is a function of cars, but it is not their primary purpose.\n\nE) Get girls: This is not the primary purpose of cars, as they are designed for transportation.\n\nAfter evaluating each option, we can conclude that the primary purpose of cars is to move people (Option C).\nTherefore, among A through E, the answer is",
                                "answer": "C) move people.",
                                "answer_from_choices": "C",
                                "correct_answer": true
                            }
                        ],
                        "author": "thoughtsource",
                        "date": "2023/04/12 18:09:06",
                        "api_service": "openai_chat",
                        "model": "{'name': 'gpt-4', 'temperature': 0, 'max_tokens': 512}",
                        "comment": "",
                        "annotations": []
                    },
                    {
                        "id": "634cbcf4-a428-4596-9ac7-2398df24dacb",
                        "fragments_version": "0.01",
                        "instruction": "qa-16",
                        "cot_trigger": null,
                        "cot_trigger_template": "{instruction}\n\n{question}\n{answer_choices}\n\n{cot_trigger}",
                        "prompt_text": "Answer the following question through careful, concise step-by-step reasoning. First, complement the question with helpful knowledge and important additional facts. Second, generate sub-questions that are required to answer the original question, answer them until you can answer the original question.\n\nWhat is the primary purpose of cars?\nA) cost money\nB) slow down\nC) move people\nD) turn right\nE) get girls\n\n",
                        "cot": "The primary purpose of cars is to provide a mode of transportation for people and goods. This means that the correct answer is C) move people. Cars are designed to make traveling more convenient, efficient, and comfortable for individuals.\n\nAdditional facts:\n- Cars are powered by internal combustion engines or electric motors.\n- They come in various sizes and styles to accommodate different needs and preferences.\n- Cars have evolved over time to become more fuel-efficient and environmentally friendly.\n\nSub-questions:\n1) What are the different types of cars available?\nAnswer: There are various types of cars, such as sedans, hatchbacks, SUVs, trucks, and sports cars, each designed for specific needs and preferences.\n\n2) How do cars contribute to the economy?\nAnswer: Cars contribute to the economy by creating jobs in manufacturing, sales, and maintenance, as well as facilitating trade and commerce by enabling the transportation of goods and people.\n\n3) What are the environmental impacts of cars?\nAnswer: Cars can have negative environmental impacts, such as air pollution and greenhouse gas emissions. However, advancements in technology have led to the development of more fuel-efficient and eco-friendly vehicles, such as electric and hybrid cars.\n\nBy answering these sub-questions, we can conclude that the primary purpose of cars is to move people, making option C the correct answer.",
                        "answers": [
                            {
                                "id": "d158d60e-b591-4c2b-9ae1-73baf710049b",
                                "answer_extraction": "kojima-A-E",
                                "answer_extraction_template": "{instruction}\n\n{question}\n{answer_choices}\n\n{cot_trigger}{cot}\n{answer_extraction}",
                                "answer_extraction_text": "Answer the following question through careful, concise step-by-step reasoning. First, complement the question with helpful knowledge and important additional facts. Second, generate sub-questions that are required to answer the original question, answer them until you can answer the original question.\n\nWhat is the primary purpose of cars?\nA) cost money\nB) slow down\nC) move people\nD) turn right\nE) get girls\n\nThe primary purpose of cars is to provide a mode of transportation for people and goods. This means that the correct answer is C) move people. Cars are designed to make traveling more convenient, efficient, and comfortable for individuals.\n\nAdditional facts:\n- Cars are powered by internal combustion engines or electric motors.\n- They come in various sizes and styles to accommodate different needs and preferences.\n- Cars have evolved over time to become more fuel-efficient and environmentally friendly.\n\nSub-questions:\n1) What are the different types of cars available?\nAnswer: There are various types of cars, such as sedans, hatchbacks, SUVs, trucks, and sports cars, each designed for specific needs and preferences.\n\n2) How do cars contribute to the economy?\nAnswer: Cars contribute to the economy by creating jobs in manufacturing, sales, and maintenance, as well as facilitating trade and commerce by enabling the transportation of goods and people.\n\n3) What are the environmental impacts of cars?\nAnswer: Cars can have negative environmental impacts, such as air pollution and greenhouse gas emissions. However, advancements in technology have led to the development of more fuel-efficient and eco-friendly vehicles, such as electric and hybrid cars.\n\nBy answering these sub-questions, we can conclude that the primary purpose of cars is to move people, making option C the correct answer.\nTherefore, among A through E, the answer is",
                                "answer": "C) move people.",
                                "answer_from_choices": "C",
                                "correct_answer": true
                            }
                        ],
                        "author": "thoughtsource",
                        "date": "2023/04/12 18:09:48",
                        "api_service": "openai_chat",
                        "model": "{'name': 'gpt-4', 'temperature': 0, 'max_tokens': 512}",
                        "comment": "",
                        "annotations": []
                    },
                    {
                        "id": "cf2e2c36-1a98-49c2-ba35-b784af5b2ca0",
                        "fragments_version": "0.01",
                        "instruction": "qa-17",
                        "cot_trigger": null,
                        "cot_trigger_template": "{instruction}\n\n{question}\n{answer_choices}\n\n{cot_trigger}",
                        "prompt_text": "Create a dialog between a professor and a student. The student asks sub-questions to the question. The professor works them out in a step by step way and makes sure that the student understood how they got to the right answer.\n\nWhat is the primary purpose of cars?\nA) cost money\nB) slow down\nC) move people\nD) turn right\nE) get girls\n\n",
                        "cot": "Student: Professor, I'm having trouble understanding the primary purpose of cars. Can you help me work through this question?\n\nProfessor: Of course! Let's look at the options given. We can eliminate some of them right away. For example, option A, \"cost money,\" is not the primary purpose of cars, but rather a consequence of owning one. Can you think of any other options we can eliminate?\n\nStudent: I think we can eliminate option E, \"get girls,\" because that's not the main purpose of cars either.\n\nProfessor: Correct! Now, let's look at the remaining options. Option B is \"slow down,\" option C is \"move people,\" and option D is \"turn right.\" Which of these do you think is the primary purpose of cars?\n\nStudent: I'm not sure. Can we break it down further?\n\nProfessor: Sure. Let's think about what cars are designed to do. Are they designed to slow down or turn right?\n\nStudent: No, I think those are just actions that cars can perform.\n\nProfessor: Exactly. So, that leaves us with option C, \"move people.\" Does that sound like the primary purpose of cars to you?\n\nStudent: Yes, it does. Cars are designed to transport people from one place to another.\n\nProfessor: That's right! So, the primary purpose of cars is to move people. Do you understand how we arrived at that answer?\n\nStudent: Yes, I do. We eliminated the options that were not the main purpose of cars and were left with the one that made the most sense. Thank you for helping me work through this question, Professor.",
                        "answers": [
                            {
                                "id": "9d01f6d5-7080-4c09-8c75-e89f5eb4717c",
                                "answer_extraction": "kojima-A-E",
                                "answer_extraction_template": "{instruction}\n\n{question}\n{answer_choices}\n\n{cot_trigger}{cot}\n{answer_extraction}",
                                "answer_extraction_text": "Create a dialog between a professor and a student. The student asks sub-questions to the question. The professor works them out in a step by step way and makes sure that the student understood how they got to the right answer.\n\nWhat is the primary purpose of cars?\nA) cost money\nB) slow down\nC) move people\nD) turn right\nE) get girls\n\nStudent: Professor, I'm having trouble understanding the primary purpose of cars. Can you help me work through this question?\n\nProfessor: Of course! Let's look at the options given. We can eliminate some of them right away. For example, option A, \"cost money,\" is not the primary purpose of cars, but rather a consequence of owning one. Can you think of any other options we can eliminate?\n\nStudent: I think we can eliminate option E, \"get girls,\" because that's not the main purpose of cars either.\n\nProfessor: Correct! Now, let's look at the remaining options. Option B is \"slow down,\" option C is \"move people,\" and option D is \"turn right.\" Which of these do you think is the primary purpose of cars?\n\nStudent: I'm not sure. Can we break it down further?\n\nProfessor: Sure. Let's think about what cars are designed to do. Are they designed to slow down or turn right?\n\nStudent: No, I think those are just actions that cars can perform.\n\nProfessor: Exactly. So, that leaves us with option C, \"move people.\" Does that sound like the primary purpose of cars to you?\n\nStudent: Yes, it does. Cars are designed to transport people from one place to another.\n\nProfessor: That's right! So, the primary purpose of cars is to move people. Do you understand how we arrived at that answer?\n\nStudent: Yes, I do. We eliminated the options that were not the main purpose of cars and were left with the one that made the most sense. Thank you for helping me work through this question, Professor.\nTherefore, among A through E, the answer is",
                                "answer": "C) move people.",
                                "answer_from_choices": "C",
                                "correct_answer": true
                            }
                        ],
                        "author": "thoughtsource",
                        "date": "2023/04/12 18:10:41",
                        "api_service": "openai_chat",
                        "model": "{'name': 'gpt-4', 'temperature': 0, 'max_tokens': 512}",
                        "comment": "",
                        "annotations": []
                    },
                    {
                        "id": "26fa2e58-136f-411b-97e9-20b6e9c52d42",
                        "fragments_version": "0.01",
                        "instruction": "zhou-01-ins",
                        "cot_trigger": null,
                        "cot_trigger_template": "{instruction}\n\n{question}\n{answer_choices}\n\n{cot_trigger}",
                        "prompt_text": "Instruction: Let's work this out in a step by step way to be sure we have the right answer.\n\nWhat is the primary purpose of cars?\nA) cost money\nB) slow down\nC) move people\nD) turn right\nE) get girls\n\n",
                        "cot": "Cars are used to move people and things. People and things are things. The primary purpose of cars is to move people and things. The answer: C.",
                        "answers": [
                            {
                                "id": "1078eb8e-2ec3-40cc-981b-deea5c70749e",
                                "answer_extraction": "kojima-A-E",
                                "answer_extraction_template": "{instruction}\n\n{question}\n{answer_choices}\n\n{cot_trigger}{cot}\n{answer_extraction}",
                                "answer_extraction_text": "Instruction: Let's work this out in a step by step way to be sure we have the right answer.\n\nWhat is the primary purpose of cars?\nA) cost money\nB) slow down\nC) move people\nD) turn right\nE) get girls\n\nCars are used to move people and things. People and things are things. The primary purpose of cars is to move people and things. The answer: C.\nTherefore, among A through E, the answer is",
                                "answer": "C",
                                "answer_from_choices": "C",
                                "correct_answer": true
                            }
                        ],
                        "author": "thoughtsource",
                        "date": "2023/04/14 14:32:43",
                        "api_service": "huggingface_endpoint",
                        "model": "{'name': 'flan-T5-xxl', 'temperature': 0, 'max_tokens': 512}",
                        "comment": "",
                        "annotations": []
                    },
                    {
                        "id": "457326a5-789f-4849-b574-9729b919e6af",
                        "fragments_version": "0.01",
                        "instruction": "qa-10",
                        "cot_trigger": null,
                        "cot_trigger_template": "{instruction}\n\n{question}\n{answer_choices}\n\n{cot_trigger}",
                        "prompt_text": "First think step by step - describe your plan for how to get to the right answer, written out in great detail. Then answer the question.\n\nWhat is the primary purpose of cars?\nA) cost money\nB) slow down\nC) move people\nD) turn right\nE) get girls\n\n",
                        "cot": "Cars are used to move people. People are the primary purpose of cars. The primary purpose of cars is to move people. The answer: C.",
                        "answers": [
                            {
                                "id": "6e19142b-89f6-443c-807a-0100f50f1fb8",
                                "answer_extraction": "kojima-A-E",
                                "answer_extraction_template": "{instruction}\n\n{question}\n{answer_choices}\n\n{cot_trigger}{cot}\n{answer_extraction}",
                                "answer_extraction_text": "First think step by step - describe your plan for how to get to the right answer, written out in great detail. Then answer the question.\n\nWhat is the primary purpose of cars?\nA) cost money\nB) slow down\nC) move people\nD) turn right\nE) get girls\n\nCars are used to move people. People are the primary purpose of cars. The primary purpose of cars is to move people. The answer: C.\nTherefore, among A through E, the answer is",
                                "answer": "C",
                                "answer_from_choices": "C",
                                "correct_answer": true
                            }
                        ],
                        "author": "thoughtsource",
                        "date": "2023/04/14 14:32:48",
                        "api_service": "huggingface_endpoint",
                        "model": "{'name': 'flan-T5-xxl', 'temperature': 0, 'max_tokens': 512}",
                        "comment": "",
                        "annotations": []
                    },
                    {
                        "id": "1f8f1163-5039-4860-aa12-73f40cefd9f1",
                        "fragments_version": "0.01",
                        "instruction": "qa-12",
                        "cot_trigger": null,
                        "cot_trigger_template": "{instruction}\n\n{question}\n{answer_choices}\n\n{cot_trigger}",
                        "prompt_text": "Carefully read the question & work this out in a step by step way to be sure you have the right answer. Be certain to spell out your thoughts & reasoning so anyone can verify them. Spell out everything in painstaking detail & don't skip any steps!\n\nWhat is the primary purpose of cars?\nA) cost money\nB) slow down\nC) move people\nD) turn right\nE) get girls\n\n",
                        "cot": "Cars are used to move people from one place to another. People are the primary purpose of cars. The answer: C.",
                        "answers": [
                            {
                                "id": "6ebc172b-5e6a-435f-8c9b-3fe098cd5167",
                                "answer_extraction": "kojima-A-E",
                                "answer_extraction_template": "{instruction}\n\n{question}\n{answer_choices}\n\n{cot_trigger}{cot}\n{answer_extraction}",
                                "answer_extraction_text": "Carefully read the question & work this out in a step by step way to be sure you have the right answer. Be certain to spell out your thoughts & reasoning so anyone can verify them. Spell out everything in painstaking detail & don't skip any steps!\n\nWhat is the primary purpose of cars?\nA) cost money\nB) slow down\nC) move people\nD) turn right\nE) get girls\n\nCars are used to move people from one place to another. People are the primary purpose of cars. The answer: C.\nTherefore, among A through E, the answer is",
                                "answer": "C.",
                                "answer_from_choices": "C",
                                "correct_answer": true
                            }
                        ],
                        "author": "thoughtsource",
                        "date": "2023/04/14 14:32:54",
                        "api_service": "huggingface_endpoint",
                        "model": "{'name': 'flan-T5-xxl', 'temperature': 0, 'max_tokens': 512}",
                        "comment": "",
                        "annotations": []
                    },
                    {
                        "id": "23d55e3a-a1de-4eb3-a468-c4e083527b78",
                        "fragments_version": "0.01",
                        "instruction": "qa-13",
                        "cot_trigger": null,
                        "cot_trigger_template": "{instruction}\n\n{question}\n{answer_choices}\n\n{cot_trigger}",
                        "prompt_text": "Instruction: First let's rephrase the question to be sure we understood it correctly. Second, let's work this out step by step by spelling out our thoughts & reasoning so anyone can verify them. Third, make sure we have the right answer.\n\nWhat is the primary purpose of cars?\nA) cost money\nB) slow down\nC) move people\nD) turn right\nE) get girls\n\n",
                        "cot": "C) move people",
                        "answers": [
                            {
                                "id": "7a55644f-4b50-4783-ad60-fe7a0334b1c8",
                                "answer_extraction": "kojima-A-E",
                                "answer_extraction_template": "{instruction}\n\n{question}\n{answer_choices}\n\n{cot_trigger}{cot}\n{answer_extraction}",
                                "answer_extraction_text": "Instruction: First let's rephrase the question to be sure we understood it correctly. Second, let's work this out step by step by spelling out our thoughts & reasoning so anyone can verify them. Third, make sure we have the right answer.\n\nWhat is the primary purpose of cars?\nA) cost money\nB) slow down\nC) move people\nD) turn right\nE) get girls\n\nC) move people\nTherefore, among A through E, the answer is",
                                "answer": "C",
                                "answer_from_choices": "C",
                                "correct_answer": true
                            }
                        ],
                        "author": "thoughtsource",
                        "date": "2023/04/14 14:32:56",
                        "api_service": "huggingface_endpoint",
                        "model": "{'name': 'flan-T5-xxl', 'temperature': 0, 'max_tokens': 512}",
                        "comment": "",
                        "annotations": []
                    },
                    {
                        "id": "893579cf-efc8-4cec-a63d-ada2bf5ce0a9",
                        "fragments_version": "0.01",
                        "instruction": "qa-16",
                        "cot_trigger": null,
                        "cot_trigger_template": "{instruction}\n\n{question}\n{answer_choices}\n\n{cot_trigger}",
[truncated: 39,117,858 more chars]
